# Supplementary material for: Novel sound exposure drives dynamic changes in auditory lateralization that are associated with perceptual learning in zebra finches
Source: Commun Biol. 2023 Nov 27;6:1205. doi: 10.1038/s42003-023-05567-7 (PMC10681987; doi:10.1038/s42003-023-05567-7)
Supplement: Supplementary file 4 — Supplementary Data 1 [file 42003_2023_5567_MOESM4_ESM.xlsx]

## Sheet: Figure2_data
	Representative subject
	eARM_LI
	0.21373	3
	-0.17095	4
	-0.31491	6
	-0.29898	6
	-0.35825	7
	-0.19273	8
	0.1076	9
	0.10786	10
	Grouped data
	day	group	eARM_LI	HET-avg	HETste	CON-avg	CONste	day bin
	3	0	0.21373	0.02171	0.10689	-0.15089	0.07819	3
	4	0	-0.17095	-0.03925	0.23281	-0.09146	0.2608	4
	6	0	-0.31491	0.37487	0.44909	0.73522	0.24549	5
	6	0	-0.29898	-0.43114	0.14453	0.43809	0.1439	6
	7	0	-0.35825	-0.29639	0.14492	0.59218	0.20843	7
	8	0	-0.19273	-0.33154	0.22084	0.50887	0.28621	8
	9	0	0.1076	0.64775	0.35565	0.30081	0.28987	9
	10	0	0.10786	0.28585	0.178	0.41718	0.07517	10
	3	1	-0.37976
	5	1	0.51969
	6	1	0.15736
	6	1	0.22258
	7	1	0.43921
	8	1	0.4886
	9	1	0.3815
	10	1	0.49643
	10	1	0.41497
	3	1	-0.04549
	5	1	0.69896
	7	1	-0.05002
	8	1	-0.29206
	8	1	0.12944
	9	1	0.29358
	10	1	0.15298
	3	0	0.00708
	4	0	-0.36017
	5	0	-0.30805
	6	0	-0.24807
	7	0	-0.51068
	8	0	-0.03782
	9	0	0.29187
	10	0	0.46385
	3	1	-0.12268
	4	1	0.16934
	5	1	1.42843
	6	1	0.67917
	7	1	0.51343
	7	1	0.26992
	8	1	1.36577
	9	1	0.08396
	9	1	-0.9171
	10	1	0.60927
	3	0	-0.15568
	4	0	0.41337
	5	0	0.2111
	5	0	1.22157
	6	0	-0.86262
	7	0	-0.02023
	8	0	-0.76406
	9	0	1.68653
	9	0	0.505
	3	1	-0.05563
	4	1	-0.35227
	5	1	0.2938
	6	1	0.69326
	7	1	1.3351
	7	1	1.04544
	8	1	0.8526
	9	1	1.15073
	9	1	0.8122
	10	1	0.41226

## Sheet: Figure3_data
ARM	ARM	ARM	ARM	ARM	ARM
Sil_only	Sil_only	Aviary	Aviary	Sil_postAv	Sil_postAv
Left	Right	Left	Right	Left	Right
63.7634	43.3666	9.23488	70.8085	36.2867	50.84
75.9722	32.2845	7.46175	58.2915	17.0006	13.8086
68.6993	49.3172	3.81646	24.0636	18.1732	12.7252
76.0242	29.35	1.7893	7.56644	18.1094	16.7238
42.1696	50.4436	15.0886	4.3678	16.09	13.8875
33.282	38.2053	11.6454	18.2176	71.969	17.5636
23.2648	34.4729	2.3236	9.97708	22.6918	14.1702
24.3743	44.0216	1.64093	6.549	16.2728	43.8358
24.7839	38.4907	2.24429	23.2504	48.4415	32.1492
35.8003	51.2252	1.01102	11.9147	42.3182	33.2187
35.4139	35.8515	1.83636	14.3482	23.8997	21.3639
38.642	29.9316	0.74272	12.7155	21.4764	16.7251
72.7098	31.1552	20.3577	30.2888	45.4631	16.5228
24.2623	12.2491	16.3496	7.7432	47.2206	43.7919
63.1425	17.2448	20.3248	4.70444	36.6105	34.6124
65.2718	11.5526	15.8942	72.743	23.0518	18.7902
61.4041	46.1545	6.49336	37.8277	17.0211	13.9589
64.5445	49.5701	3.30448	37.1269	14.2305	25.1548
39.1956	48.7105	45.9212	50.114	38.2979	21.2142
48.7139	40.832	7.89438	9.61792	48.176	26.8284
36.8851	73.1877	19.9513	6.25844	19.7782	26.4197
44.6627	47.2939	19.3866	47.5426	23.5664	35.0676
24.5542	76.9882	32.8953	31.4148	39.8796	39.4585
58.3493	48.9915	15.8697	35.6957	39.6714	30.5725
23.7004	40.8138	22.5917	21.9025	36.5282	21.4954
37.785	23.0833	23.4317	24.7321	26.7729	12.2815
27.8762	15.9641	18.1683	49.7281	14.559	31.6878
10.4392	18.4786	28.9048	42.1228	11.562	56.3384
34.2298	52.1139	33.849	11.4857	29.0699	37.983
72.863	36.6513	30.9542	11.4348	23.0229	22.1566
3.5606	9.48858	18.5322	15.1118	34.9204	42.1391
54.317	12.5754	32.6933	45.8486	26.5612	32.2427
26.5125	22.717	41.349	37.6402	21.798	17.7032
18.9258	19.3242	32.7916	50.5566	16.9114	36.9776
20.8026	32.6388	58.159	35.0691	12.7711	41.6304
27.4076	18.2718	52.3556	51.742	28.6185	32.8839
19.484	25.2958	38.495	45.1364	19.2378	26.5374
16.3058	18.0491	37.3697	43.1097	16.0689	39.8065
11.3346	43.7534	53.6647	42.1602	14.8914	39.524
28.1415	44.8427	53.084	75.9944	13.7995	20.844
39.9082	52.4201	9.2038	75.0119	12.5408	18.4981
26.8291	60.2833	9.9862	24.207	36.1261	37.4767
13.1073	49.8443	48.2457	28.7708	22.104	32.1147
28.1387	33.4478	46.1505	23.2778	34.5915	36.6317
17.7766	75.9241	26.2784	43.0312	28.9095	34.0624
9.30598	63.6361	31.5292	49.9717	21.0332	26.6374
7.28628	22.6196	36.3926	23.8421	42.9102	32.0737
	20.8498	27.8388	63.5764	39.9836	39.0426
	62.5526	9.6098	56.1512		41.7548
	68.3451	7.9722	29.916		26.6346
	46.7551	7.8174	13.1764		41.1336
	66.1973	10.9208	61.4658		13.5758
	37.3769	10.7464	33.7986		11.1395
	40.9758	8.2567	55.3981		3.635
	30.8414	7.7278	43.8405		3.1924
	38.0097	60.241	6.35733		9.0234
	26.1062	79.518	8.6016		3.8324
	36.2675	10.2886	6.43453		5.7222
	20.131	10.3316	18.085		6.4958
	22.1749		14.8072		10.5784
	31.201		19.0043		14.4894
	14.1719		14.3152		13.0158
	57.1871
	23.9136
	58.3705
	47.5414
	30.1379
	41.243
	55.4679
	51.3301
	26.515
	39.8415
	23.1598
	37.4175
	39.6937
	41.7488
	59.7559
	35.2931
	43.7729
	41.6575
	36.5941
	15.5662
	18.0653
	30.3242
	14.6311
	14.6755
	22.3563
	13.9914
	12.5761
	14.6405

## Sheet: Figure4
DUR	ENV	ARM	Hem																	Env	Date	Depth	array	Side	Stimtype	stim	lin6-25/av	lin6-25/avs_z	avRdel25	avR-C25	avR-C25s_z	avR-C10	2_6Av	2_6Avs_z	6-25adpt recalc_z	2-6adpt	2-6adpts_z	2_6av zc	6_25adpt zc
14D	Can	62.8778	L																	Can	3815	1	1	L	Z	10	-0.772	-0.7342	184.35	54.35	57.036	64.93	71.3901	71.6372	-1.02942	-2.61428	-2.30211	71.6372	-0.7342	CanL	67.8987	-0.408	4.85174	0.0239306
14D	Can	30.6017	L																	Can	3815	1	2	L	Z	10	-0.313	-0.4696	125.55	27.44	29.38	31.56	34.2918	37.3018	-0.247974	-1.58715	-1.61972	37.3018	-0.4696	CanR	88.6977	-0.484494	6.30559	0.0301713
14D	Can	86.3488	L																	Can	3815	1	5	L	Z	10	-1.119	-1.1212	178.59	38.37	69.04	52.85	47.7256	81.814	-1.46166	-0.527678	0.257832	81.814	-1.1212	ZFL	65.7375	-0.366154	4.93997	0.0196872
14D	Can	64.88	L																	Can	3815	1	6	L	Z	10	-0.842	-0.9262	175.98	60.04	71.806	72.05	79.1828	86.8103	-1.40826	-5.47901	-1.93428	86.8103	-0.9262	ZFR	88.8469	-0.480022	6.00157	0.0250853
14D	Can	32.9293	L																	Can	3815	1	9	L	Z	10	-0.644	-0.4664	167.64	22.92	27.604	31.17	29.4002	32.2142	-0.816288	-1.25451	-1.36013	32.2142	-0.4664
14D	Can	31.7354	L																	Can	3815	1	10	L	Z	10	-0.151	-0.2382	132.69	28.13	34.518	31.01	31.0668	36.58	-0.182186	-0.184731	-0.678928	36.58	-0.2382
14D	Can	18.0373	L																	Can	3815	1	13	L	Z	10	-1.206	-1.1596	137.06	6.96	7.398	16.32	16.4729	16.7016	-0.839267	0.77997	0.29346	16.7016	-1.1596	can r/l	1.30632
14D	Can	46.2373	L																	Can	3815	2	1	L	Z	10	-0.159	-0.343	157.07	29.51	41.924	31.34	34.4119	47.7609	-0.161866	-3.16601	-1.85644	47.7609	-0.343	zf r/l	1.35154
14D	Can	47.3541	L																	Can	3815	2	2	L	Z	10	-0.592	-0.75	133.78	38.97	47.558	45.25	46.8855	59.1007	-0.82676	-4.2588	-3.43584	59.1007	-0.75
14D	Can	50.3558	L																	Can	3815	2	5	L	Z	10	-0.315	-0.5436	171.94	32.2	37.366	36.84	41.2706	51.6267	-0.267333	-3.01847	-2.19946	51.6267	-0.5436						average 4d and 9d
14D	Can	42.216	L																	Can	3815	2	6	L	Z	10	-0.218	-0.3968	142.05	19.09	36.314	21.48	31.4216	47.2805	-0.256783	-3.91523	-2.18735	47.2805	-0.3968	4D ZF L	74.9965	-0.578947	7.98675	0.0521056	Can L	78.2677	-0.513669	7.93357	0.0573133
14D	Can	90.2055	L																	Can	3815	2	9	L	Z	10	-0.809	-0.8108	225.61	84.78	81.168	99.83	114.734	105.155	-1.42304	-6.76139	-3.30233	105.155	-0.8108	4D ZF R	82.5339	-0.672059	7.87695	0.0498669	Can R	55.0447	-0.417334	4.84627	0.039141
14D	Can	56.7116	L																	Can	3815	2	10	L	Z	10	0.359	-0.1776	173.96	50.5	61.35	46.27	42.0977	60.2139	0.206816	-2.23731	-0.378052	60.2139	-0.1776	4D Can L	85.7395	-0.632647	10.7091	0.0742955	ZF L	62.7337	-0.51299	6.07911	0.0461585
14D	Can	52.1389	L																	Can	3815	3	1	L	Z	10	-1.016	-0.5702	175.67	46.81	51.606	59.87	69.8402	68.0656	-1.0383	-3.85442	-2.86543	68.0656	-0.5702	4D Can R	59.483	-0.494914	4.73018	0.0376625	ZF R	74.0519	-0.639941	7.15117	0.0627958
14D	Can	45.6781	L																	Can	3815	3	2	L	Z	10	-0.835	-0.6498	133.47	36.23	37.842	44.63	48.058	47.7867	-0.839572	-1.78662	-1.66073	47.7867	-0.6498
14D	Can	35.7378	L																	Can	3815	3	5	L	Z	10	-1.318	-1.3952	142.1	11.09	19.51	24.83	35.7628	39.0976	-1.19581	-1.69837	-3.0703	39.0976	-1.3952	9D can L	70.7959	-0.394691	5.15802	0.0403312
14D	Can	99.1285	L																	Can	3815	3	6	L	Z	10	-1.305	-1.0258	252.71	88.72	72.586	112.25	126.291	91.8498	-1.83336	-5.25628	-2.92452	91.8498	-1.0258	9D can R	50.6065	-0.339754	4.96237	0.0406195
14D	Can	40.8945	L																	Can	3815	3	9	L	Z	10	-0.468	-0.3762	157.75	42.46	51.34	44.62	45.737	51.451	-0.499258	1.04	1.4736	51.451	-0.3762	9D zf L	50.4709	-0.447034	4.17147	0.0402114
14D	Can	35.4538	L																	Can	3815	3	10	L	Z	10	-0.385	-0.2788	139.24	38.1	41.9	39.71	41.0944	41.6376	-0.411148	0.703473	0.59003	41.6376	-0.2788	9D zf R	65.5699	-0.607822	6.42539	0.0757246
14D	Can	22.7969	L																	Can	3815	4	2	L	Z	10	-0.144	-0.1184	113.96	20.52	21.222	22.52	24.3114	23.9447	-0.22319	-3.09474	-1.76419	23.9447	-0.1184
14D	Can	21.6015	L																	Can	3815	4	5	L	Z	10	-0.063	-0.172	107.37	LOW	#DIV/0!	R-C	-3.20784	5.95096	-0.0420144	-2.63369	-2.1292	5.95096	-0.172
14D	Can	25.2893	L																	Can	3815	4	6	L	Z	10	0.146	-0.2436	125.37	LOW	#DIV/0!	R-C	-2.37385	-5.44653	-0.159858	-4.11322	-1.95687	-5.44653	-0.2436
14D	Can	45.826	L																	Can	3815	4	9	L	Z	10	-0.218	-0.3464	141.6	24.65	31.912	28.29	29.3532	36.3388	-0.335408	-2.1285	-1.2262	36.3388	-0.3464
14D	Can	34.5052	L																	Can	3815	4	10	L	Z	10	-0.086	-0.2942	121.83	18.26	23.314	20.32	21.3085	27.2159	-0.220069	-2.91189	-1.21862	27.2159	-0.2942
14D	Can	174.525	L																	Can	3815	4	13	L	Z	10	-0.679	-0.8704	281.93	76.91	108.214	98.45	127.077	166.665	-0.783291	-7.9748	-6.30691	166.665	-0.8704
14D	Can	161.139	L																	Can	3815	4	14	L	Z	10	-0.241	-0.3734	326.29	113.02	136.59	119.42	140.733	176.085	-0.436373	-7.95714	-5.70977	176.085	-0.3734
14D	Can	126.249	L																	Can	38152	1	1	L	Z	10	-0.514	-0.5028	252.21	113.26	122.042	123.67	127.92	136.31	-0.950484	-2.04662	-2.25076	136.31	-0.5028
14D	Can	187.746	L																	Can	38152	1	9	L	Z	10	-0.588	-0.6754	329.95	158.22	169.496	167.84	167.299	190.921	-1.13912	-0.418988	-2.30861	190.921	-0.6754
14D	Can	20.2709	L																	Can	38152	1	10	L	Z	10	-0.64	-0.536	99.31	LOW	10	R-C	11.2593	12.8494	-0.673483	-0.526999	-0.615504	12.8494	-0.536
14D	Can	84.4075	L																	Can	38152	1	13	L	Z	10	-0.749	-0.7246	216.47	67.8	74.382	80.03	82.7949	88.8925	-1.14658	-1.34402	-1.03547	88.8925	-0.7246
14D	Can	71.7232	L																	Can	38152	1	14	L	Z	10	-0.146	-0.2582	170.71	56.8	68.444	58.97	58.9831	71.0908	-0.42628	-1.90965	-0.64068	71.0908	-0.2582
14D	Can	92.0844	L																	Can	38152	2	2	L	Z	10	-0.342	-0.5514	199.45	77.34	79.158	82.61	91.9548	96.036	-0.61394	-4.88516	-3.17596	96.036	-0.5514
14D	Can	156.14	L																	Can	38152	2	5	L	Z	10	-0.247	-0.3022	391.36	166.54	164.742	173.41	176.635	182.526	-0.410059	-0.798897	-0.809525	182.526	-0.3022
14D	Can	164.863	L																	Can	38152	2	9	L	Z	10	-0.101	-0.1516	363.77	165.78	167.4	170.56	175.083	173.881	-0.262542	-2.66866	-0.410183	173.881	-0.1516
14D	Can	74.8518	L																	Can	38152	2	10	L	Z	10	-1.206	-1.4258	188.92	66.46	67.192	77.19	81.3039	81.1859	-2.05181	1.10346	3.52286	81.1859	-1.4258
14D	Can	89.9005	L																	Can	38152	3	1	L	Z	10	-0.708	-0.4222	204.03	38.79	55.904	51.11	58.7841	75.004	-0.801968	-1.92357	-2.51925	75.004	-0.4222
14D	Can	79.332	L																	Can	38152	3	2	L	Z	10	-0.489	-0.3726	179.74	54.12	64.622	60.42	59.273	71.6028	-0.789853	0.349921	-0.0417761	71.6028	-0.3726
14D	Can	139.292	L																	Can	38152	3	5	L	Z	10	-0.64	-0.5094	316.95	138.8	140.734	156.45	155.792	163.041	-1.02972	0.823125	-1.10615	163.041	-0.5094
14D	Can	149.576	L																	Can	38152	3	6	L	Z	10	-0.304	-0.2026	279.95	142.84	155.03	143.93	137.289	149.707	-0.655352	4.09775	4.49365	149.707	-0.2026
14D	Can	122.094	L																	Can	38152	3	10	L	Z	10	-0.491	-0.3734	253.53	122.67	123.144	129.87	123.704	122.713	-0.96111	1.43675	1.13285	122.713	-0.3734
14D	Can	126.209	L																	Can	38152	3	13	L	Z	10	-0.196	-0.103	314.67	133.14	134.874	134.59	131.648	128.583	-0.375381	-0.0657857	1.11099	128.583	-0.103
30D	Can	95.6341	L																	Can	112014	1	9	L	Z	10	-0.182	-0.2438	466.22	116.88	108.92	122.98	127.412	125.487	-0.241732	1.27085	-1.73943	125.487	-0.2438
30D	Can	24.5711	L																	Can	112014	1	13	L	Z	10	0.408	-0.1624	179.35	12.04	9.475	16.56	27.3152	27.8721	0.320403	-0.3335	-6.08852	27.8721	-0.1624
30D	Can	20.7596	L																	Can	112014	1	14	L	Z	10	-0.204	-0.3336	124.51	8.83	13.412	11.88	17.4174	25.214	0.32137	5.19487	-0.845414	25.214	-0.3336
30D	Can	20.1923	L																	Can	112014	2	1	L	Z	10	-0.264	-0.3422	246.11	23.17	22.932	31.37	39.5343	40.2889	-0.355097	-2.05228	-0.685894	40.2889	-0.3422
30D	Can	63.0412	L																	Can	112014	2	5	L	Z	10	-0.006	-0.0748	439.41	113.36	99.064	116.12	117.616	106.877	-0.0476623	-0.564072	-0.293811	106.877	-0.0748
30D	Can	40.3857	L																	Can	112014	2	6	L	Z	10	-0.26	-0.4138	213.11	42.87	37.254	51.04	53.6311	55.6005	-0.369867	-3.35446	-1.63316	55.6005	-0.4138
30D	Can	24.8497	L																	Can	112014	2	9	L	Z	10	-0.207	-0.238	379.02	56.36	58.96	64.78	76.9498	74.0789	-0.272704	-0.896973	-0.0739985	74.0789	-0.238
30D	Can	49.8755	L																	Can	112014	2	13	L	Z	10	-0.417	-0.4512	253.78	37.81	39.658	45.68	57.1946	50.7603	-0.567079	0.415739	1.36008	50.7603	-0.4512
30D	Can	8.96933	L																	Can	112014	2	14	L	Z	10	-0.392	-0.3044	129.01	11.28	11.664	15.82	17.4496	15.1065	-0.578759	-0.284648	2.55688	15.1065	-0.3044
30D	Can	16.4428	L																	Can	112014	3	1	L	Z	10	-0.265	-0.2852	166.37	16.44	13.518	20.84	26.2399	22.4531	-0.261295	-2.66216	-2.10551	22.4531	-0.2852
30D	Can	3.90781	L																	Can	112014	3	2	L	Z	10	-0.271	-0.2314	148.36	5.98	14.495	10.22	10.1626	11.4127	-0.275226	-3.80786	-2.29659	11.4127	-0.2314
30D	Can	20.0268	L																	Can	112014	3	5	L	Z	10	-0.185	-0.1096	280.46	62.74	51.006	69.24	63.4062	56.9761	-0.246171	-2.58621	-1.07582	56.9761	-0.1096
30D	Can	23.7185	L																	Can	112014	3	9	L	Z	10	-0.476	-0.4326	196.12	19.81	22.078	27.16	33.5864	36.3087	-0.549507	-3.31273	-2.60277	36.3087	-0.4326
30D	Can	15.1811	L																	Can	112014	3	13	L	Z	10	-0.329	-0.24	254.74	24.59	21.868	30.19	35.9111	30.2541	-0.41663	-2.75606	-1.41144	30.2541	-0.24
30D	Can	7.98256	L																	Can	112014	4	2	L	Z	10	0.016	-0.145	117.44	LOW R-C	7.6825	LOW R-C	6.44484	10.5294	-0.00428311	-0.810797	-1.37743	10.5294	-0.145
30D	Can	5.60237	L																	Can	112014	4	10	L	Z	10	0.154	-0.2144	114.49	LOW R-C	17.84	LOW R-C	7.05933	13.1422	0.180825	-0.789874	-0.904762	13.1422	-0.2144
30D	Can	64.5984	L																	Can	112114	1	6	L	Z	10	-0.331	-0.5426	132.67	19.28	33.536	23.82	28.1777	47.4362	-0.33386	-1.67623	-2.10942	47.4362	-0.5426
30D	Can	136.767	L																	Can	112114	1	9	L	Z	10	-0.392	-0.5416	267.45	109.21	118.872	119.87	122.629	132.293	-0.707636	0.251696	-0.636582	132.293	-0.5416
30D	Can	8.24594	L																	Can	112114	1	10	L	Z	10	-0.132	-0.211	84.55	LOW R-C	5.72	LOW R-C	6.31326	6.83315	-0.148887	-0.566665	-0.874788	6.83315	-0.211
30D	Can	95.3979	L																	Can	112114	1	13	L	Z	10	-0.31	-0.5846	260.39	86.84	75.096	93.77	105.374	94.7539	-0.437661	-2.02557	-1.32249	94.7539	-0.5846
30D	Can	147.073	L																	Can	112114	1	14	L	Z	10	-0.469	-0.4994	313.12	133.42	140.478	140.68	141.014	147.465	-0.891558	0.971454	0.0369283	147.465	-0.4994
30D	Can	59.4734	L																	Can	112114	2	2	L	Z	10	-0.294	-0.3362	174.72	62.77	61.688	65.87	66.0176	62.3583	-0.623109	-0.536274	-0.118361	62.3583	-0.3362
30D	Can	36.1018	L																	Can	112114	2	6	L	Z	10	-0.248	-0.2004	130.28	25.06	25.194	29.3	31.3032	28.7418	-0.656335	-1.88442	-1.63796	28.7418	-0.2004
30D	Can	65.2858	L																	Can	112114	2	10	L	Z	10	-0.171	-0.2418	175.42	64.01	68.888	66.87	69.0645	71.3188	-0.5004	-0.394655	-0.1375	71.3188	-0.2418
30D	Can	228.426	L																	Can	112114	2	13	L	Z	10	-0.703	-0.7068	422.37	224.04	230.096	243.03	247.184	254.82	-1.39068	1.81421	-0.374816	254.82	-0.7068
30D	Can	187.7	L																	Can	112114	2	14	L	Z	10	-0.113	-0.0902	580.07	230.73	232.78	231.52	241.017	238.014	-0.13594	1.25903	0.927685	238.014	-0.0902
30D	Can	20.1922	L																	Can	112114	3	1	L	Z	10	0.243	-0.1564	183.74	62.94	77.894	38.06	4.69448	38.1862	-0.210007	12.1866	16.538	38.1862	-0.1564
30D	Can	80.6388	L																	Can	112114	3	2	L	Z	10	-0.265	-0.3078	189.71	83.35	80.168	86.78	85.3669	86.0069	-0.428671	-0.700977	-1.05263	86.0069	-0.3078
30D	Can	56.7311	L																	Can	112114	3	5	L	Z	10	0.046	-0.1458	156.82	50.48	65.668	49.68	49.5806	66.1202	0.0788007	0.149339	-0.639733	66.1202	-0.1458
30D	Can	27.3998	L																	Can	112114	3	6	L	Z	10	-0.14	-0.2774	114.4	19.06	23.822	20.67	26.2329	28.9135	-0.116634	-2.14831	-1.4473	28.9135	-0.2774
30D	Can	161.501	L																	Can	112114	3	9	L	Z	10	-0.351	-0.38	292.57	150.97	148.338	158.55	152.922	161.158	-0.661112	-1.64715	-2.01965	161.158	-0.38
30D	Can	74.9813	L																	Can	112114	3	10	L	Z	10	-0.075	-0.1054	200.32	89.62	84.078	90.11	86.5314	84.6282	-0.0584527	-1.17735	-1.16837	84.6282	-0.1054
30D	Can	285.695	L																	Can	112114	3	13	L	Z	10	-0.276	-0.2962	548.62	281.72	288.888	293.45	286.899	307.189	-0.582973	-2.74999	-1.39348	307.189	-0.2962
30D	Can	110.714	L																	Can	112114	3	14	L	Z	10	-0.101	-0.1118	388.84	127.82	114.336	130.15	119.876	118.569	-0.101149	-0.823187	-1.04217	118.569	-0.1118
30D	Can	55.8088	L																	Can	112114	4	1	L	Z	10	-0.641	-0.492	179.65	51.18	61.434	62.49	64.1031	74.3417	-0.787365	-0.377841	-1.59967	74.3417	-0.492
30D	Can	71.2242	L																	Can	112114	4	2	L	Z	10	-0.287	-0.162	169.07	56.56	56.888	60.92	61.7036	61.2787	-0.297941	-1.1263	-0.807622	61.2787	-0.162
30D	Can	26.0297	L																	Can	112114	4	6	L	Z	10	-0.076	-0.1624	120.09	23.56	23.182	25.54	27.5522	27.666	-0.00641126	-1.47285	-1.52071	27.666	-0.1624
30D	Can	53.7975	L																	Can	112114	4	9	L	Z	10	-0.449	-0.3608	162.55	36.92	36.13	43.06	45.6173	40.9797	-0.469882	-1.58764	-1.078	40.9797	-0.3608
30D	Can	79.4007	L																	Can	112114	4	10	L	Z	10	-0.146	-0.0768	193.2	74.2	76.584	76.85	80.4593	78.6574	-0.129946	-1.57169	-0.66325	78.6574	-0.0768
30D	Can	222.124	L																	Can	112114	4	13	L	Z	10	-0.633	-0.5034	406.01	160.08	174.598	180.8	191.442	200.611	-0.867754	-1.62518	-2.33174	200.611	-0.5034
30D	Can	71.7759	L																	Can	112114	4	14	L	Z	10	-0.384	-0.2856	246.87	60.99	58.002	69.16	70.3093	68.2916	-0.457649	0.585641	-1.04492	68.2916	-0.2856
30D	Can	126.728	L																	Can	112514	1	1	L	Z	10	-1.84	-1.3232	240.31	85.95	87.15	120.82	145.979	128.159	-2.14049	-3.68679	-2.34275	128.159	-1.3232
30D	Can	79.6577	L																	Can	112514	1	2	L	Z	10	-0.297	-0.2138	225.96	67.91	74.068	73.28	72.3887	76.3049	-0.380548	-0.352959	0.222951	76.3049	-0.2138
30D	Can	77.7206	L																	Can	112514	1	5	L	Z	10	-0.341	-0.1686	271.45	88.07	92.078	92.41	94.301	93.1493	-0.460076	0.151081	0.527885	93.1493	-0.1686
30D	Can	89.9832	L																	Can	112514	1	9	L	Z	10	-0.474	-0.3368	221.12	81.49	86.992	88.68	89.4218	93.9535	-0.676535	-1.11398	-0.843813	93.9535	-0.3368
30D	Can	49.8817	L																	Can	112514	1	10	L	Z	10	-0.618	-0.5164	151.21	43.25	37.308	50.31	54.1061	43.728	-0.679415	-1.54468	-0.718887	43.728	-0.5164
30D	Can	18.6446	L																	Can	112514	1	13	L	Z	10	-0.389	-0.3706	126.33	13.27	14.3625	19.01	17.7064	18.3619	-0.37079	1.37279	-1.5926	18.3619	-0.3706
30D	Can	68.0907	L																	Can	112514	1	14	L	Z	10	-0.997	-0.742	196.91	47.12	50.216	61.22	63.1766	60.9368	-1.05822	-0.598979	-0.701745	60.9368	-0.742
30D	Can	71.1715	L																	Can	112514	2	1	L	Z	10	0.135	-0.1434	229.93	85.48	86.724	85.92	93.3688	95.3776	0.273939	-4.2975	-2.65099	95.3776	-0.1434
30D	Can	46.2232	L																	Can	112514	2	2	L	Z	10	0.049	-0.0874	170.46	51.67	48.904	53.17	51.7895	51.8793	0.127053	-0.670178	-0.395561	51.8793	-0.0874
30D	Can	37.006	L																	Can	112514	2	5	L	Z	10	-0.405	-0.492	128.29	21.78	26.208	26.55	26.1658	34.6842	-0.481939	-1.44047	-1.82711	34.6842	-0.492
30D	Can	84.6576	L																	Can	112514	2	9	L	Z	10	-0.073	-0.1244	230.74	88.13	91.112	92.19	94.2341	98.3278	-0.0433421	-1.79158	-1.10196	98.3278	-0.1244
30D	Can	51.5318	L																	Can	112514	2	13	L	Z	10	-0.314	-0.3998	182.04	52.71	51.382	59.83	49.3889	59.2249	-0.459181	-3.56687	-1.20803	59.2249	-0.3998
30D	Can	68.7509	L																	Can	112514	3	1	L	Z	10	-0.484	-0.5024	192.82	54.19	65.564	62.14	65.6628	77.6111	-0.664638	-1.9691	-0.846163	77.6111	-0.5024
30D	Can	14.7548	L																	Can	112514	3	2	L	Z	10	-0.371	-0.3984	114.06	9.55	13.186	13.96	12.8374	16.8791	-0.465411	-1.42152	-0.474848	16.8791	-0.3984
30D	Can	9.52621	L																	Can	112514	3	5	L	Z	10	-0.29	-0.4544	99.06	LOW R-C	14.1467	LOW R-C	1.86893	13.7494	-0.297662	0.158468	0.00247401	13.7494	-0.4544
30D	Can	81.9068	L																	Can	112514	3	6	L	Z	10	-0.318	-0.2818	266.93	94.96	94.74	100.87	104.405	98.933	-0.439247	0.836509	1.69494	98.933	-0.2818
30D	Can	61.5547	L																	Can	112514	3	9	L	Z	10	-0.426	-0.4842	189.28	64.22	58.308	71.48	74.246	66.2601	-0.661051	-1.75628	-0.477693	66.2601	-0.4842
30D	Can	39.4955	L																	Can	112514	3	10	L	Z	10	-0.297	-0.399	149.23	39.99	39.266	43.48	44.0325	44.5652	-0.379869	-0.327347	0.238857	44.5652	-0.399
30D	Can	70.0434	L																	Can	112514	3	13	L	Z	10	-0.117	-0.144	221.79	43.44	80.426	44.19	54.8105	77.8892	-0.210906	-1.02083	2.43956	77.8892	-0.144
30D	Can	56.3478	L																	Can	112514	4	1	L	Z	10	-0.259	-0.3026	173.19	38.57	45.092	43.25	54.6282	54.5306	-0.300825	-2.45277	-1.34042	54.5306	-0.3026
30D	Can	7.34603	L																	Can	112514	4	5	L	Z	10	-0.169	-0.1836	106.5	10.26	11.312	12.2	12.2553	11.2095	-0.192884	-0.849222	-0.106393	11.2095	-0.1836
30D	Can	16.9624	L																	Can	112514	4	6	L	Z	10	-0.229	-0.2508	124.52	21.89	19.464	24.27	29.5824	23.7984	-0.241569	-1.81595	-0.508977	23.7984	-0.2508
30D	Can	16.0469	L																	Can	112514	4	9	L	Z	10	-0.286	-0.41	113.78	13.54	14.7225	17.73	24.9521	18.0383	-0.127534	-2.98221	-1.21277	18.0383	-0.41
30D	Can	19.749	L																	Can	112514	4	10	L	Z	10	-0.194	-0.2576	115.16	15.64	18.39	17.38	22.5544	22.1451	-0.128923	-1.38328	-0.302326	22.1451	-0.2576
30D	Can	93.6758	L																	Can	112514	4	13	L	Z	10	-0.352	-0.3074	263.62	83.41	91.594	90.75	93.7568	101.295	-0.501727	-0.31081	-0.313372	101.295	-0.3074
30D	Can	14.9129	L																	Can	1124142	1	1	L	Z	10	-0.36	-0.4006	135.7	LOW R-C	15.6	LOW R-C	10.0264	17.09	-0.33262	-1.50403	-2.47656	17.09	-0.4006
30D	Can	33.6729	L																	Can	1124142	1	2	L	Z	10	-0.663	-0.5976	122.85	34.57	38.032	42.32	45.9535	47.1439	-0.875896	-1.65437	-2.04532	47.1439	-0.5976
30D	Can	34.6275	L																	Can	1124142	1	5	L	Z	10	-0.471	-0.4988	114.26	30.09	32.734	36.34	44.1708	44.5304	-0.504104	-2.8195	-2.60955	44.5304	-0.4988
30D	Can	79.6978	L																	Can	1124142	1	6	L	Z	10	-0.569	-0.5578	198.54	79.24	89.552	88.86	89.843	96.1842	-0.887769	-0.235885	0.189702	96.1842	-0.5578
30D	Can	107.737	L																	Can	1124142	1	13	L	Z	10	-0.35	-0.5794	218.64	93.21	102.4	105.12	116.581	121.166	-0.46562	-1.64217	-0.866348	121.166	-0.5794
30D	Can	14.1183	L																	Can	1124142	1	14	L	Z	10	-0.057	-0.23	78.1	LOW R-C	11.01	LOW R-C	6.43143	11.7093	-0.0485186	-0.70184	-0.35289	11.7093	-0.23
30D	Can	21.8161	L																	Can	1124142	2	2	L	Z	10	-0.528	-0.327	112.65	22.24	22.644	26.71	27.8352	25.9913	-0.633533	-0.754702	-0.0348635	25.9913	-0.327
30D	Can	36.9062	L																	Can	1124142	2	5	L	Z	10	-1.052	-0.8294	114.01	20.38	25.31	30.94	37.9569	37.8258	-1.19556	-2.83175	-1.23564	37.8258	-0.8294
30D	Can	71.442	L																	Can	1124142	2	6	L	Z	10	-0.755	-0.5888	202.75	66.48	67.576	77.2	83.2049	77.2547	-1.09517	-0.722049	-0.2657	77.2547	-0.5888
30D	Can	9.12594	L																	Can	1124142	2	10	L	Z	10	-0.163	-0.1548	93.19	6.88	8.446	LOW R-C	8.54923	9.51444	-0.210397	-0.0822582	-0.134547	9.51444	-0.1548
30D	Can	72.86	L																	Can	1124142	2	13	L	Z	10	-1.071	-0.8838	162.74	48.59	56.288	63.61	78.4577	80.7844	-1.39238	-4.46762	-3.99439	80.7844	-0.8838
30D	Can	14.2745	L																	Can	1124142	3	1	L	Z	10	-0.222	-0.118	183.03	14.83	14.026	16.93	18.1823	16.6204	-0.166898	0.131233	-0.476146	16.6204	-0.118
30D	Can	27.2822	L																	Can	1124142	3	6	L	Z	10	-1.089	-0.7508	133.27	24.47	18.4375	36.75	41.2034	27.687	-1.29715	-2.75595	-2.03885	27.687	-0.7508
30D	Can	42.664	L																	Can	1124142	3	10	L	Z	10	-0.77	-0.5582	136.15	47.43	41.07	54.58	53.4869	49.3524	-1.21808	-1.3818	-1.01104	49.3524	-0.5582
30D	Can	38.0004	L																	Can	1124142	3	13	L	Z	10	-0.534	-0.5856	123.3	14.33	15.344	21.01	19.9061	25.7439	-0.587965	-2.48784	-2.846	25.7439	-0.5856
30D	Can	10.0841	L																	Can	1124142	3	14	L	Z	10	-0.096	-0.1102	109.84	9.23	10.275	LOW R-C	9.61996	9.47976	-0.132292	0.54726	-0.0148352	9.47976	-0.1102
30D	Can	15.8209	L																	Can	1124142	4	1	L	Z	10	-0.234	-0.2524	321.24	8.79	11.61	14.93	21.9889	18.3818	-0.22327	0.359087	-0.267871	18.3818	-0.2524
30D	Can	11.6908	L																	Can	1124142	4	2	L	Z	10	-0.202	-0.1602	97.86	7.72	11.45	LOW R-C	10.4015	13.7088	-0.187258	-0.271261	-0.59879	13.7088	-0.1602
30D	Can	19.4888	L																	Can	1124142	4	6	L	Z	10	-0.421	-0.3918	113.89	12.83	12.514	17.37	23.7169	18.2797	-0.448615	-1.84886	-0.655694	18.2797	-0.3918
30D	Can	19.2151	L																	Can	1124142	4	10	L	Z	10	-0.416	-0.4478	99.37	15.22	18.804	19.28	22.527	25.1508	-0.424465	-1.53728	-1.3493	25.1508	-0.4478
30D	Can	20.3191	L																	Can	1124142	4	13	L	Z	10	-0.443	-0.2808	111.81	5.7	6.89333	10.21	14.1471	9.78156	-0.429833	-3.1932	-1.44689	9.78156	-0.2808
30D	Can	12.9125	L																	Can	1124142	4	14	L	Z	10	-0.074	-0.07	96.89	13.98	16.148	14.86	15.5322	16.3864	-0.122307	-0.203194	0.0152555	16.3864	-0.07
14D	ZF	36.4787	L																	ZF	3615	1	1	L	Z	10	-0.156	-0.1794	175.09	40.29	42.432	42.13	49.3517	51.0211	-0.186094	0.826901	-1.06507	51.0211	-0.1794
14D	ZF	24.1353	L																	ZF	3615	1	2	L	Z	10	-0.307	-0.3178	111.86	13.39	19.752	15.73	14.4893	23.9502	-0.319065	0.228583	-0.538658	23.9502	-0.3178
14D	ZF	60.9127	L																	ZF	3615	1	5	L	Z	10	-0.364	-0.559	181.16	64.2	67.82	69.33	68.4852	79.2797	-0.625133	-0.613926	-2.3865	79.2797	-0.559
14D	ZF	68.5964	L																	ZF	3615	1	9	L	Z	10	-0.567	-0.3836	203.12	73.03	58.68	77.68	69.2136	60.5422	-0.983737	6.80255	2.41797	60.5422	-0.3836
14D	ZF	10.1423	L																	ZF	3615	1	13	L	Z	10	-0.206	-0.223	100.07	9.17	8.508	10.68	10.8817	10.2962	-0.244557	0.00118336	-0.154577	10.2962	-0.223
14D	ZF	105.678	L																	ZF	3615	1	14	L	Z	10	-1.292	-1.2124	270.94	82.32	88.498	102.02	101.745	109.274	-1.81075	0.0816712	0.471849	109.274	-1.2124
14D	ZF	24.7036	L																	ZF	3615	3	1	L	Z	10	-0.038	-0.0782	139.58	8.99	12.822	LOW	13.7768	16.5844	0.0306073	-2.09704	-1.61199	16.5844	-0.0782
14D	ZF	13.1704	L																	ZF	3615	3	2	L	Z	10	-0.109	-0.0992	112.23	12.47	11.578	14.19	16.2059	13.1911	0.00107643	-1.97768	-1.04634	13.1911	-0.0992
14D	ZF	38.7756	L																	ZF	3615	3	5	L	Z	10	-0.11	-0.1474	151.36	27.92	37.764	29.49	34.1841	40.6929	0.000772912	-2.83796	-0.855305	40.6929	-0.1474
14D	ZF	12.6564	L																	ZF	3615	3	13	L	Z	10	-0.469	-0.3592	109.84	LOW	5.3	R-C	5.57552	8.45064	-0.4311	-0.925065	-0.14715	8.45064	-0.3592
14D	ZF	27.4722	L																	ZF	3615	4	1	L	Z	10	-0.124	-0.208	132.83	10.27	15.66	12.48	15.6747	19.0162	-0.139227	-0.826631	-0.45562	19.0162	-0.208
14D	ZF	15.3411	L																	ZF	3615	4	2	L	Z	10	-0.287	-0.3868	118.25	18.22	14.288	21.46	25.5829	18.9423	-0.367936	-1.53244	-0.302138	18.9423	-0.3868
14D	ZF	35.4913	L																	ZF	3615	4	5	L	Z	10	-0.533	-0.5566	162.13	33.61	39.966	42.2	49.7573	48.9298	-0.664977	-0.979899	-0.804812	48.9298	-0.5566
14D	ZF	40.8371	L																	ZF	3615	4	9	L	Z	10	-0.38	-0.3758	143.07	22.75	26.792	27.82	33.8457	34.5906	-0.43705	-1.37863	-0.614093	34.5906	-0.3758
14D	ZF	31.2533	L																	ZF	3615	4	10	L	Z	10	-0.197	-0.2356	124.14	22.9	25.956	25.31	25.9446	28.2336	-0.223961	-0.570101	0.518872	28.2336	-0.2356
14D	ZF	46.9083	L																	ZF	3615	4	13	L	Z	10	-0.13	-0.1688	167.21	42.52	45.636	43.54	43.7717	45.3972	-0.238089	0.785525	1.03767	45.3972	-0.1688
14D	ZF	8.92737	L																	ZF	36152	1	13	L	Z	10	-0.549	-0.4002	104.93	LOW	5.475	R-C	3.72823	6.75203	-0.567879	0.325255	-0.153095	6.75203	-0.4002
14D	ZF	55.7392	L																	ZF	36152	1	14	L	Z	10	-0.61	-0.5358	165.51	44.14	42.79	53.01	53.7501	57.938	-0.758257	2.08022	1.36951	57.938	-0.5358
14D	ZF	110.58	L																	ZF	36152	2	2	L	Z	10	-0.28	-0.2408	258.57	74.44	94.044	80.4	83.2902	99.7775	-0.289834	0.704887	-0.153163	99.7775	-0.2408
14D	ZF	21.1885	L																	ZF	36152	3	1	L	Z	10	-0.031	-0.1924	159.19	17.94	21.602	18.61	15.3948	24.6777	-0.0843907	-1.56201	-0.0608551	24.6777	-0.1924
14D	ZF	29.185	L																	ZF	36152	3	2	L	Z	10	-0.322	-0.179	178.37	24.2	14.8767	28.43	28.766	15.4377	-0.367424	-0.38379	-1.32373	15.4377	-0.179
14D	ZF	87.1904	L																	ZF	36152	3	6	L	Z	10	-0.216	-0.1288	327.19	106.89	93.038	113.51	111.908	102.642	-0.341908	-1.32905	-1.53248	102.642	-0.1288
14D	ZF	114.266	L																	ZF	36152	3	13	L	Z	10	-0.119	-0.1938	359.31	119.11	119.376	121.23	114.501	122.128	-0.239153	-0.867954	-0.481965	122.128	-0.1938
14D	ZF	10.6589	L																	ZF	36152	4	1	L	Z	10	-0.693	-0.4044	153.35	7.78	7.8925	12.11	13.8512	8.91151	-0.698619	0.415371	0.180998	8.91151	-0.4044
14D	ZF	209.69	L																	ZF	36152	4	9	L	Z	10	-0.119	-0.2606	558.93	207.12	212.51	219.41	246.023	240.271	-0.18117	-2.39591	-2.09685	240.271	-0.2606
30D	ZF	74.6181	L																	ZF	112414	1	1	L	Z	10	-0.441	-0.4114	211.05	58.68	75.356	65.54	67.9361	86.2334	-0.599273	-0.914086	-0.55223	86.2334	-0.4114
30D	ZF	58.5219	L																	ZF	112414	1	2	L	Z	10	-0.211	-0.1592	206.71	70.65	71.368	75.63	75.4571	74.7997	-0.309331	-1.55124	-0.886717	74.7997	-0.1592
30D	ZF	66.1385	L																	ZF	112414	1	5	L	Z	10	-0.549	-0.4892	215.55	80.38	72.766	89.32	92.0369	83.9002	-0.815602	-0.919576	-0.648811	83.9002	-0.4892
30D	ZF	102.04	L																	ZF	112414	1	6	L	Z	10	-0.413	-0.4344	334.31	113.46	111.51	123.29	121.885	122.724	-0.595863	-1.07301	-0.596683	122.724	-0.4344
30D	ZF	58.8002	L																	ZF	112414	1	9	L	Z	10	-0.095	-0.1304	198	70.21	70.096	72.11	73.7943	71.7535	-0.132531	-0.617666	-0.181447	71.7535	-0.1304
30D	ZF	52.6708	L																	ZF	112414	1	10	L	Z	10	-0.111	-0.1342	181.59	62.36	64.152	64.04	65.9259	68.8477	-0.0920851	-1.1892	-0.685591	68.8477	-0.1342
30D	ZF	60.4984	L																	ZF	112414	1	14	L	Z	10	-0.527	-0.4916	196.34	53.55	61.994	60.92	60.9515	71.4613	-0.643156	-1.99999	-1.02823	71.4613	-0.4916
30D	ZF	54.9683	L																	ZF	112414	2	1	L	Z	10	-0.555	-0.463	192.31	40.19	44.328	46.33	45.7531	53.6824	-0.581559	-0.62389	-0.94043	53.6824	-0.463
30D	ZF	30.1253	L																	ZF	112414	2	2	L	Z	10	-0.361	-0.1324	156.24	39.24	38.484	40.42	38.9936	37.5202	-0.417237	2.58547	0.623235	37.5202	-0.1324
30D	ZF	40.3491	L																	ZF	112414	2	5	L	Z	10	-0.333	-0.2394	157.5	41.83	41.048	44	40.1922	42.2374	-0.405777	0.44405	0.289518	42.2374	-0.2394
30D	ZF	58.7183	L																	ZF	112414	2	6	L	Z	10	-0.193	-0.0676	282.42	96.5	90.468	94.64	93.064	85.7321	-0.271025	2.294	1.08944	85.7321	-0.0676
30D	ZF	39.8266	L																	ZF	112414	2	9	L	Z	10	-0.213	-0.0672	156.18	43.53	46.104	43.25	40.8362	43.4711	-0.338756	2.54705	1.48993	43.4711	-0.0672
30D	ZF	41.0558	L																	ZF	112414	3	1	L	Z	10	-0.301	-0.2166	152.48	19.01	19.708	22.81	22.7869	24.1087	-0.429209	0.395813	-0.266163	24.1087	-0.2166
30D	ZF	20.9649	L																	ZF	112414	3	2	L	Z	10	0.002	-0.2	125.72	20.45	20.958	20.12	19.0251	22.5189	-0.260101	1.45833	0.673643	22.5189	-0.2
30D	ZF	26.1355	L																	ZF	112414	3	5	L	Z	10	-0.146	-0.343	113.4	10.26	11.7525	11.12	10.8396	13.2075	-0.431255	2.21712	0.352405	13.2075	-0.343
30D	ZF	23.2779	L																	ZF	112414	3	6	L	Z	10	-0.11	-0.2096	157.29	38.93	27.622	37.39	32.5679	27.7493	-0.304532	1.67617	0.903707	27.7493	-0.2096
30D	ZF	28.8903	L																	ZF	112414	3	9	L	Z	10	-0.176	-0.3292	119.52	20.48	22.9	21.32	21.2596	25.7452	-0.43784	1.54221	0.318353	25.7452	-0.3292
30D	ZF	45.1318	L																	ZF	112414	3	10	L	Z	10	-0.272	-0.3324	158.09	42.05	43.254	43.72	42.9346	46.6154	-0.421674	0.89962	-0.0246575	46.6154	-0.3324
30D	ZF	150.401	L																	ZF	112414	3	13	L	Z	10	-0.202	-0.2454	567.38	208.78	197.684	202.65	183.935	199.236	-0.390284	1.19679	0.125695	199.236	-0.2454
30D	ZF	46.5554	L																	ZF	112414	3	14	L	Z	10	-0.135	-0.2032	216.47	52.99	61.632	49.43	45.3158	59.7397	-0.253764	2.44218	1.20754	59.7397	-0.2032
30D	ZF	7.58563	L																	ZF	112414	4	1	L	Z	10	-0.065	-0.1324	128.9	LOW R-C	13.0033	LOW R-C	1.78797	10.4046	-0.0691729	-0.724434	-0.620748	10.4046	-0.1324
30D	ZF	8.05694	L																	ZF	112414	4	2	L	Z	10	-0.275	-0.4016	106.65	LOW R-C	17.37	LOW R-C	4.51484	10.1805	-0.293782	-0.599625	-0.940219	10.1805	-0.4016
30D	ZF	4.05734	L																	ZF	112414	4	5	L	Z	10	-0.214	-0.3082	95.74	LOW R-C	12.24	LOW R-C	-4.28464	1.77819	-0.20487	-0.144001	-0.741543	1.77819	-0.3082
30D	ZF	8.97941	L																	ZF	112414	4	6	L	Z	10	-0.722	-0.69	111.42	LOW R-C	5.5	LOW R-C	-5.30915	6.22493	-0.534374	-0.259142	-2.98674	6.22493	-0.69
30D	ZF	8.9367	L																	ZF	112414	4	9	L	Z	10	-0.263	-0.3592	100.47	LOW R-C	16.65	LOW R-C	5.1863	6.59256	-0.19219	-1.812	-1.03728	6.59256	-0.3592
30D	ZF	13.4321	L																	ZF	112414	4	10	L	Z	10	-0.283	-0.3448	110.79	8.12	11.3625	10.58	10.035	13.0985	-0.30694	-0.510625	-0.497833	13.0985	-0.3448
30D	ZF	81.1573	L																	ZF	112414	4	13	L	Z	10	-0.435	-0.3848	435.2	120.85	82.912	135.37	143.574	104.694	-0.538942	0.341225	-1.07226	104.694	-0.3848
30D	ZF	76.4359	L																	ZF	112414	4	14	L	Z	10	-0.288	-0.3254	439.35	113.48	105.376	122.05	125.508	116.392	-0.422276	0.590462	-0.288226	116.392	-0.3254
30D	ZF	195.659	L																	ZF	1120142	1	1	L	Z	10	-1.044	-1.124	361.13	166.82	161.86	190.76	195.659	195.719	-2.03066	-2.88378	-0.652773	195.719	-1.124
30D	ZF	173.824	L																	ZF	1120142	1	2	L	Z	10	-0.685	-0.831	327.25	173.37	174.692	185.6	186.727	193.213	-1.62635	-1.07463	-0.337871	193.213	-0.831
30D	ZF	56.8015	L																	ZF	1120142	1	5	L	Z	10	-0.52	-0.2926	179.67	38.2	44.14	45.24	47.1292	55.3972	-0.555545	0.21271	-1.88651	55.3972	-0.2926
30D	ZF	90.3082	L																	ZF	1120142	1	6	L	Z	10	-0.512	-0.5702	370.75	105.41	104.954	117.31	125.295	121.407	-0.651553	0.115109	-0.283529	121.407	-0.5702
30D	ZF	23.5792	L																	ZF	1120142	1	9	L	Z	10	-0.041	-0.2726	121.42	11.02	11.19	11.63	20.5655	17.1121	0.0206959	-1.84356	-1.4428	17.1121	-0.2726
30D	ZF	120.631	L																	ZF	1120142	1	10	L	Z	10	-0.363	-0.6198	290.49	130.13	128.764	132.98	131.161	134.009	-0.900083	0.131726	2.10048	134.009	-0.6198
30D	ZF	98.8124	L																	ZF	1120142	1	13	L	Z	10	-0.501	-0.7718	251.34	90.33	83.67	99.51	102.007	99.538	-0.834229	-1.88924	-1.11114	99.538	-0.7718
30D	ZF	82.6465	L																	ZF	1120142	1	14	L	Z	10	-0.75	-0.831	217.92	74.21	78.42	82.52	84.2384	88.5795	-1.17234	1.57381	0.0231672	88.5795	-0.831
30D	ZF	67.1448	L																	ZF	1120142	2	2	L	Z	10	-0.088	-0.0954	246.01	84.52	75.24	86.28	87.2797	77.4936	-0.193966	-0.307206	-0.0544144	77.4936	-0.0954
30D	ZF	70.8748	L																	ZF	1120142	2	6	L	Z	10	-0.056	-0.0932	249.91	74.19	85.784	71.85	73.2064	84.4566	-0.172447	2.61485	1.54526	84.4566	-0.0932
30D	ZF	67.5164	L																	ZF	1120142	2	10	L	Z	10	-0.165	-0.1684	281.93	89.51	74	90.41	91.9989	74.6966	-0.267834	1.54234	0.478405	74.6966	-0.1684
30D	ZF	73.6557	L																	ZF	1120142	2	13	L	Z	10	-0.265	-0.1054	254.06	69.33	80.084	71.35	65.7412	76.2162	-0.492408	0.66518	-0.27818	76.2162	-0.1054
30D	ZF	58.31	L																	ZF	1120142	2	14	L	Z	10	-0.409	-0.4462	183.71	53.91	51.552	58.65	60.638	59.526	-0.592878	-0.36052	-0.611531	59.526	-0.4462
30D	ZF	50.8169	L																	ZF	1120142	3	1	L	Z	10	-0.165	-0.2154	176.69	40.92	38.65	44.51	43.7788	42.0194	-0.129579	-0.652899	-0.403094	42.0194	-0.2154
30D	ZF	33.4651	L																	ZF	1120142	3	2	L	Z	10	-0.245	-0.1944	158.43	34.54	35.71	38.23	40.8088	40.0283	-0.341395	0.0192816	0.0606148	40.0283	-0.1944
30D	ZF	19.4286	L																	ZF	1120142	3	5	L	Z	10	-0.715	-0.6206	112.47	13.21	11.216	19.22	16.5746	17.6552	-0.909402	1.57846	0.905394	17.6552	-0.6206
30D	ZF	21.2781	L																	ZF	1120142	3	6	L	Z	10	-0.606	-0.5244	145.54	20.76	17.988	26.49	23.2419	24.5773	-0.755517	0.911993	0.20879	24.5773	-0.5244
30D	ZF	24.6225	L																	ZF	1120142	3	9	L	Z	10	-0.76	-0.8694	111.37	15.28	15.31	22.38	24.6337	23.8359	-1.0462	1.92503	2.32333	23.8359	-0.8694
30D	ZF	40.1728	L																	ZF	1120142	3	10	L	Z	10	-0.249	-0.3068	227.97	59.13	52.892	61.78	62.547	54.6334	-0.307705	0.500446	0.789229	54.6334	-0.3068
30D	ZF	192.483	L																	ZF	1120142	3	13	L	Z	10	-0.31	-0.3852	387.97	180.39	189.374	189.23	191.015	200.958	-0.716347	-0.771698	-1.02948	200.958	-0.3852
30D	ZF	75.6193	L																	ZF	1120142	3	14	L	Z	10	-0.541	-0.5476	335.55	86.4	85.52	98.44	104.854	101.797	-0.780271	-1.44953	-1.29067	101.797	-0.5476
30D	ZF	41.2928	L																	ZF	1120142	4	1	L	Z	10	-0.174	-0.1958	162.54	38.26	39.308	41.65	47.8107	45.9449	-0.204381	-3.26433	-1.26504	45.9449	-0.1958
30D	ZF	20.8788	L																	ZF	1120142	4	2	L	Z	10	-0.001	-0.1474	118.5	15.52	15.572	15.51	21.4696	20.3883	0.0784714	-3.45514	-0.336149	20.3883	-0.1474
30D	ZF	17.8875	L																	ZF	1120142	4	5	L	Z	10	-0.129	-0.143	106.41	15.85	16.136	17.27	23.1168	21.2302	-0.0528714	-4.05009	-0.390392	21.2302	-0.143
30D	ZF	26.5713	L																	ZF	1120142	4	6	L	Z	10	-0.003	-0.1554	126.55	25.78	25.362	26.18	33.3166	30.9899	-0.020268	-4.42672	-0.798493	30.9899	-0.1554
30D	ZF	17.6929	L																	ZF	1120142	4	9	L	Z	10	-0.157	-0.1926	97.5	14.13	12.254	15.84	23.5728	19.2811	-0.088289	-6.51166	-0.0861526	19.2811	-0.1926
30D	ZF	31.0989	L																	ZF	1120142	4	10	L	Z	10	-0.278	-0.3692	155.73	36.93	31.036	40.76	47.3308	37.5225	-0.39769	-3.37238	0.157765	37.5225	-0.3692
30D	ZF	147.18	L																	ZF	1120142	4	13	L	Z	10	-0.429	-0.508	472.6	157.35	153.45	170.9	176.965	176.662	-0.791366	-2.90082	-0.981512	176.662	-0.508
30D	ZF	89.8059	L																	ZF	1120142	4	14	L	Z	10	-0.56	-0.6308	384.19	83.81	79.764	99.48	112.887	112.458	-0.757941	-1.91416	-1.53302	112.458	-0.6308
30D	ZF	49.445	L																	ZF	1121142	1	1	L	Z	10	-0.37	-0.5014	181.62	31.71	39.754	36.53	47.5769	52.6343	-0.411637	-3.74618	-2.33245	52.6343	-0.5014
30D	ZF	129.257	L																	ZF	1121142	1	2	L	Z	10	-0.076	-0.1634	301.24	141.28	140.456	142.11	140.877	141.426	-0.24253	-0.715995	-0.30147	141.426	-0.1634
30D	ZF	84.5247	L																	ZF	1121142	1	5	L	Z	10	-0.181	-0.3064	245.36	91.65	91.95	93.97	100.144	101.704	-0.314048	-2.67223	-2.24919	101.704	-0.3064
30D	ZF	100.737	L																	ZF	1121142	1	6	L	Z	10	-0.416	-0.4888	285.15	108.93	114.636	114.72	111.992	119.58	-0.72054	0.753319	0.189649	119.58	-0.4888
30D	ZF	63.7936	L																	ZF	1121142	1	9	L	Z	10	-0.36	-0.4104	193.42	60.48	67.024	65.18	69.9319	73.2085	-0.637852	-0.658655	-1.12582	73.2085	-0.4104
30D	ZF	32.929	L																	ZF	1121142	1	10	L	Z	10	-0.43	-0.6044	149.38	31.11	35.72	35.74	39.3089	43.0301	-0.604332	-2.06389	-1.48766	43.0301	-0.6044
30D	ZF	100.894	L																	ZF	1121142	1	13	L	Z	10	-0.819	-0.9698	234.74	75.73	98.542	86.61	87.8377	109.195	-1.26294	-0.921195	-0.244346	109.195	-0.9698
30D	ZF	52.708	L																	ZF	1121142	1	14	L	Z	10	-0.551	-0.6134	167.83	35.03	41.27	40.25	55.7145	55.3062	-0.626768	-3.66279	-2.56402	55.3062	-0.6134
30D	ZF	68.4683	L																	ZF	1121142	2	1	L	Z	10	-0.318	-0.4666	163.46	33.62	38.166	36.01	31.9246	46.8547	-0.402643	-2.39834	-1.27772	46.8547	-0.4666
30D	ZF	64.9231	L																	ZF	1121142	2	2	L	Z	10	-0.081	-0.2226	179.44	55.07	62.182	56.13	52.722	64.1321	-0.180005	-0.814656	0.261221	64.1321	-0.2226
30D	ZF	40.8304	L																	ZF	1121142	2	5	L	Z	10	-0.356	-0.361	154.51	36.43	43.658	40.17	39.4825	48.2688	-0.497462	-0.616126	-0.405319	48.2688	-0.361
30D	ZF	75.2252	L																	ZF	1121142	2	6	L	Z	10	0.034	-0.1828	207.13	76.75	88.708	71.06	63.0509	84.1768	-0.123813	1.65046	2.86789	84.1768	-0.1828
30D	ZF	73.7324	L																	ZF	1121142	2	9	L	Z	10	-0.008	-0.089	207.24	88.07	87.498	82.51	78.1175	84.3449	-0.15929	5.78505	3.32426	84.3449	-0.089
30D	ZF	177.766	L																	ZF	1121142	2	13	L	Z	10	-0.068	-0.1028	429.4	198.73	192.54	200.6	191.427	197.258	-0.244741	0.430646	-0.217817	197.258	-0.1028
30D	ZF	30.1854	L																	ZF	1121142	3	1	L	Z	10	-0.486	-0.2126	143.87	21.4	20.49	26.03	26.7338	24.5031	-0.486859	0.353853	-0.637541	24.5031	-0.2126
30D	ZF	30.004	L																	ZF	1121142	3	2	L	Z	10	-0.449	-0.315	129.88	19.59	18.54	23.58	23.4843	22.3052	-0.529013	-0.568232	-0.672007	22.3052	-0.315
30D	ZF	26.1729	L																	ZF	1121142	3	5	L	Z	10	-0.418	-0.4284	117.45	13.91	20.24	17.89	24.1329	28.145	-0.446184	-1.44501	-1.25193	28.145	-0.4284
30D	ZF	121.634	L																	ZF	1121142	3	6	L	Z	10	-0.557	-0.4594	298.93	112.14	123.376	119.8	119.179	131.11	-0.962977	1.33863	0.722372	131.11	-0.4594
30D	ZF	46.749	L																	ZF	1121142	3	9	L	Z	10	-0.514	-0.4946	165.3	45.83	47.868	51.69	54.1569	55.1317	-0.744562	-1.03283	-1.15585	55.1317	-0.4946
30D	ZF	95.0382	L																	ZF	1121142	3	10	L	Z	10	-0.544	-0.4458	218.27	92.12	94.004	97.16	95.0866	100.405	-1.04831	2.4957	1.52009	100.405	-0.4458
30D	ZF	126.379	L																	ZF	1121142	3	13	L	Z	10	-0.937	-0.7052	327.7	108.11	119.69	129.42	142.026	144.7	-1.46114	0.673074	-0.986531	144.7	-0.7052
30D	ZF	261.309	L																	ZF	1121142	3	14	L	Z	10	-0.562	-0.4332	470.11	251.49	261.6	262.92	260.814	269.349	-1.34979	2.62409	1.33117	269.349	-0.4332
30D	ZF	10.7158	L																	ZF	1121142	4	1	L	Z	10	-0.709	-0.589	145.39	LOW R-C	#DIV/0!	LOW R-C	0.678312	6.45647	-0.153381	-2.11467	-1.6723	6.45647	-0.589
30D	ZF	22.3422	L																	ZF	1121142	4	2	L	Z	10	-0.142	-0.204	123.74	16.87	16.832	19.18	19.3534	20.5504	0.209413	-2.63477	-0.997659	20.5504	-0.204
30D	ZF	21.4016	L																	ZF	1121142	4	5	L	Z	10	-0.659	-0.53	114.26	16.08	17.76	23.1	23.7105	26.5319	-0.110411	-2.49073	-1.50103	26.5319	-0.53
30D	ZF	101.942	L																	ZF	1121142	4	6	L	Z	10	-0.39	-0.4374	447.05	140.7	138.95	150.73	149.372	147.247	-0.621501	-0.045415	0.427355	147.247	-0.4374
30D	ZF	24.5999	L																	ZF	1121142	4	9	L	Z	10	-0.501	-0.478	106.33	14.92	16.028	20.14	19.4703	23.1528	-0.0284951	-3.17106	-1.45522	23.1528	-0.478
30D	ZF	35.0915	L																	ZF	1121142	4	10	L	Z	10	-0.566	-0.4752	119.41	19.33	20.984	24.93	26.162	27.9365	-0.275296	-2.25676	-1.31812	27.9365	-0.4752
30D	ZF	54.0286	L																	ZF	1121142	4	13	L	Z	10	-0.904	-0.8936	180.76	35.03	41.56	49.1	50.7128	58.5044	-1.19552	-5.9273	-2.27147	58.5044	-0.8936
30D	ZF	231.414	L																	ZF	1121142	4	14	L	Z	10	-0.691	-0.6892	431.5	213.14	210.854	235.48	237.95	230.235	-1.38237	-2.84032	-1.07867	230.235	-0.6892
30D	ZF	62.8412	L																	ZF	1125142	1	2	L	Z	10	-0.445	-0.3946	196.97	44.07	49.384	49.78	47.1781	55.7333	-0.593208	-0.0369374	0.0107048	55.7333	-0.3946
30D	ZF	101.064	L																	ZF	1125142	1	5	L	Z	10	-0.416	-0.4324	235	101	104.202	107.32	106.277	107.639	-0.844624	-0.0925116	0.826734	107.639	-0.4324
30D	ZF	36.4705	L																	ZF	1125142	1	6	L	Z	10	-0.511	-0.5084	206.43	23.34	22.186	30.18	28.094	29.8098	-0.600908	-1.20842	0.257181	29.8098	-0.5084
30D	ZF	35.9804	L																	ZF	1125142	1	9	L	Z	10	-0.175	-0.7288	72.1	LOW R-C	#DIV/0!	LOW R-C	52.725	42.4187	-1.40105	-0.200139	-6.84871	42.4187	-0.7288
30D	ZF	46.5906	L																	ZF	1125142	1	13	L	Z	10	-0.316	-0.3112	162.75	19.58	26.512	23.12	26.3527	33.2782	-0.30021	0.99071	0.833069	33.2782	-0.3112
30D	ZF	36.3132	L																	ZF	1125142	2	1	L	Z	10	-0.248	-0.21	150.99	31.04	30.858	34.28	36.4541	35.4689	-0.32506	-1.94152	-0.993107	35.4689	-0.21
30D	ZF	30.7467	L																	ZF	1125142	2	6	L	Z	10	-0.294	-0.2354	148.22	19.02	22.536	21	24.2726	26.5169	-0.35115	-0.142876	0.11214	26.5169	-0.2354
30D	ZF	26.549	L																	ZF	1125142	2	14	L	Z	10	0.003	-0.0784	145.13	38.22	36.266	36.17	32.2074	33.9152	-0.0400217	2.6026	1.26884	33.9152	-0.0784
30D	ZF	29.0328	L																	ZF	1125142	3	1	L	Z	10	-0.414	-0.3366	138.53	21.77	24.852	26.39	32.2524	31.3807	-0.451516	-0.606249	-0.69453	31.3807	-0.3366
30D	ZF	15.9325	L																	ZF	1125142	3	2	L	Z	10	-0.229	-0.1532	114.66	12.86	15.138	14.43	14.5115	15.8609	-0.236747	0.217615	0.272202	15.8609	-0.1532
30D	ZF	18.2723	L																	ZF	1125142	3	5	L	Z	10	-0.199	-0.1404	110.29	12.97	14.298	14.95	15.467	15.3093	-0.189465	0.102886	-0.168863	15.3093	-0.1404
30D	ZF	14.078	L																	ZF	1125142	3	6	L	Z	10	-0.285	-0.206	105.26	7.71	13.094	LOW R-C	11.1086	15.3817	-0.264644	0.431672	0.0425869	15.3817	-0.206
30D	ZF	10.2966	L																	ZF	1125142	3	9	L	Z	10	-0.335	-0.2248	94.87	8.05	9.474	10.11	10.9697	10.9411	-0.362026	0.461613	0.0193902	10.9411	-0.2248
30D	ZF	190.954	L																	ZF	1125142	3	13	L	Z	10	-0.299	-0.3568	388.09	171.72	186.604	180.72	185.183	202.622	-0.540354	-0.465528	-0.790672	202.622	-0.3568
30D	ZF	29.0789	L																	ZF	1125142	4	1	L	Z	10	-0.236	-0.2796	140.24	21.86	25.43	25.85	30.7066	31.1648	-0.246733	-0.864005	-0.474589	31.1648	-0.2796
30D	ZF	9.74725	L																	ZF	1125142	4	5	L	Z	10	-0.325	-0.2264	94.74	LOW R-C	7.54	LOW R-C	10.508	7.50697	-0.276737	-0.977521	-0.522447	7.50697	-0.2264
30D	ZF	24.7938	L																	ZF	1125142	4	9	L	Z	10	-0.081	-0.1382	123.81	21.96	24.586	23.14	23.5724	26.1586	-0.0748785	-0.263993	-0.294795	26.1586	-0.1382
30D	ZF	133.466	L																	ZF	1125142	4	13	L	Z	10	-0.808	-0.8904	287.06	108.58	109.256	129.94	162.408	151.695	-1.18435	-5.8413	-4.05727	151.695	-0.8904
30D	ZF	127.907	L																	ZF	1125142	4	14	L	Z	10	-0.231	-0.3412	267.94	127.65	129.75	131.42	133.921	136.508	-0.408173	1.68088	1.60348	136.508	-0.3412
14D	Can	82.3351	R																	Can	3815	1	3	R	Z	10	-0.212	-0.6326	184.45	73.58	82.138	76.39	86.0148	99.4086	-0.226704	-6.70628	-3.25604	99.4086	-0.6326
14D	Can	101.97	R																	Can	3815	1	4	R	Z	10	-0.07	-0.2878	218.18	99.6	104.946	104.24	113.81	118.159	0.0480197	-5.99062	-3.61812	118.159	-0.2878
14D	Can	94.9037	R																	Can	3815	1	7	R	Z	10	-0.36	-0.4666	223.44	93.82	106.984	101.55	103.891	118.456	-0.556893	-3.46589	-0.93229	118.456	-0.4666
14D	Can	126.532	R																	Can	3815	1	8	R	Z	10	-1.106	-0.8816	327.79	107.31	131.584	135.83	110.006	142.729	-1.80586	-6.60972	-0.829188	142.729	-0.8816
14D	Can	100.324	R																	Can	3815	1	11	R	Z	10	0.132	-0.2	298.73	110.76	118.838	108.86	107.819	127.339	0.144145	-2.62778	-1.1187	127.339	-0.2
14D	Can	178.165	R																	Can	3815	1	15	R	Z	10	-0.682	-0.7398	404.9	169.48	167.792	193.01	191.235	193.564	-1.68452	-5.69326	-1.87905	193.564	-0.7398
14D	Can	73.304	R																	Can	3815	1	16	R	Z	10	-0.306	-0.3456	283.75	86.56	94.672	91.92	94.3948	99.3438	-0.456519	0.574619	0.660794	99.3438	-0.3456
14D	Can	61.4343	R																	Can	3815	2	3	R	Z	10	-0.418	-0.5174	163.21	56.02	67.128	61.56	69.4564	79.2978	-0.599703	-4.32061	-2.9184	79.2978	-0.5174
14D	Can	53.3503	R																	Can	3815	2	4	R	Z	10	-0.474	-0.4098	135.57	26.38	32.642	31.71	33.9419	39.9792	-0.378985	-1.20706	-0.664349	39.9792	-0.4098
14D	Can	165.262	R																	Can	3815	2	7	R	Z	10	-0.09	-0.2528	388.88	150.4	170.582	140.48	149.575	163.597	-0.387588	2.473	3.58294	163.597	-0.2528
14D	Can	283.066	R																	Can	3815	2	11	R	Z	10	-0.69	-0.6556	727.24	264.19	265.698	286.73	307.443	299.848	-1.18721	0.970451	1.08458	299.848	-0.6556
14D	Can	90.5408	R																	Can	3815	2	12	R	Z	10	-0.426	-0.4076	300.76	81.61	86.084	91.37	96.675	98.6906	-0.768315	-1.93258	-1.40254	98.6906	-0.4076
14D	Can	252.837	R																	Can	3815	2	15	R	Z	10	-0.258	-0.2712	698.4	274.57	284.462	263.06	286.319	295.092	-0.496764	-0.028018	0.669797	295.092	-0.2712
14D	Can	83.5163	R																	Can	3815	3	3	R	Z	10	-0.965	-0.6878	196.17	82.83	81.89	97.34	104.33	95.4198	-1.28266	-1.91289	-1.82463	95.4198	-0.6878
14D	Can	47.3505	R																	Can	3815	3	4	R	Z	10	-0.83	-0.7702	149.95	38.42	33.814	45.13	45.6383	38.5155	-1.02586	-2.09543	-1.24785	38.5155	-0.7702
14D	Can	96.9248	R																	Can	3815	3	7	R	Z	10	-0.574	-0.497	232.05	80.88	87.426	87.75	93.5156	95.5065	-0.828376	-3.10218	-1.60068	95.5065	-0.497
14D	Can	89.5403	R																	Can	3815	3	8	R	Z	10	-0.627	-0.7166	298.38	74.72	80.666	89.81	107.976	105.357	-0.701268	-1.05039	-1.01471	105.357	-0.7166
14D	Can	160.999	R																	Can	3815	3	12	R	Z	10	-0.214	-0.1852	412.25	175.13	181.586	179.37	180.315	184.156	-0.335011	0.657733	-0.984839	184.156	-0.1852
14D	Can	205.964	R																	Can	3815	3	15	R	Z	10	-0.797	-0.6302	608.1	170.93	188.506	207.81	233.356	253.037	-1.02017	-0.173037	-3.32072	253.037	-0.6302
14D	Can	182.773	R																	Can	3815	3	16	R	Z	10	-0.35	-0.3374	548.32	212.96	203.112	227.6	225.838	216.797	-0.472973	-1.07947	-2.01387	216.797	-0.3374
14D	Can	14.295	R																	Can	3815	4	3	R	Z	10	-0.483	-0.688	140.31	17.71	11.8233	24.55	23.3885	14.6292	-0.556493	-2.00561	-0.974705	14.6292	-0.688
14D	Can	31.363	R																	Can	3815	4	4	R	Z	10	-0.109	-0.518	104.46	LOW	9.89	R-C	5.86074	12.5515	-0.0939461	-2.4667	-1.26516	12.5515	-0.518
14D	Can	33.5796	R																	Can	3815	4	7	R	Z	10	-0.467	-0.8738	120.23	6.68	7.035	13.32	21.7804	15.3933	-0.548632	-3.59611	-1.43546	15.3933	-0.8738
14D	Can	75.6012	R																	Can	3815	4	11	R	Z	10	-0.357	-0.6898	231.04	13.61	23.3825	24.96	36.8628	55.5432	-0.331854	-4.80098	-3.89047	55.5432	-0.6898
14D	Can	134.072	R																	Can	3815	4	12	R	Z	10	-0.359	-0.4494	227.32	57.54	76.344	68.99	68.6165	95.5656	-0.2444	-2.85861	-2.05885	95.5656	-0.4494
14D	Can	101.019	R																	Can	3815	4	15	R	Z	10	-0.527	-0.4682	384.93	102.77	83.154	122.63	126.665	120.661	-0.590644	-2.72084	-3.12938	120.661	-0.4682
14D	Can	106.626	R																	Can	3815	4	16	R	Z	10	-0.305	-0.6386	278.33	70.54	70.522	80.76	102.617	113.622	-0.440282	-6.00201	-5.81531	113.622	-0.6386
14D	Can	194.936	R																	Can	38152	1	8	R	Z	10	-0.997	-1.2298	532.65	177.18	172.524	207.38	217.535	221.861	-1.56969	-1.24952	-0.595176	221.861	-1.2298
14D	Can	21.8069	R																	Can	38152	1	15	R	Z	10	-1.234	-1.0206	123.3	LOW	5.79	R-C	13.7564	15.1934	-1.21371	-0.456445	-1.65802	15.1934	-1.0206
14D	Can	32.44	R																	Can	38152	1	16	R	Z	10	-2.438	-2.627	128.11	LOW	11.895	R-C	26.52	27.9308	-2.71676	-0.17516	-0.0461617	27.9308	-2.627
14D	Can	3.64372	R																	Can	38152	2	4	R	Z	10	-0.069	-0.0656	91.24	LOW	8.9	R-C	3.80326	3.07375	-0.0606039	0.240564	0.269365	3.07375	-0.0656
14D	Can	91.1073	R																	Can	38152	2	7	R	Z	10	-0.668	-0.4798	355.56	89.92	100.396	102.51	111.121	114.227	-0.895918	-0.296442	0.275214	114.227	-0.4798
14D	Can	54.8907	R																	Can	38152	2	8	R	Z	10	-0.581	-0.575	296.79	59.34	53.97	62.64	61.5379	56.1959	-0.773168	2.37202	1.28323	56.1959	-0.575
14D	Can	124.152	R																	Can	38152	2	11	R	Z	10	0.052	-0.1242	384.59	132.55	144.426	125.51	139.199	138.354	-0.0545519	-0.304725	1.97102	138.354	-0.1242
14D	Can	46.2534	R																	Can	38152	2	16	R	Z	10	-0.783	-0.6386	158.57	40.91	41.632	49.73	51.9071	51.1179	-0.980762	0.546726	-0.502218	51.1179	-0.6386
14D	Can	156.621	R																	Can	38152	3	12	R	Z	10	-0.697	-0.471	283.16	73.88	97.952	95.77	112.967	144.153	-0.943033	-3.51068	-5.37268	144.153	-0.471
14D	Can	51.935	R																	Can	38152	3	16	R	Z	10	-0.659	-0.367	170.79	48.07	49.4	55.41	54.5167	53.3321	-0.905783	0.339312	0.106918	53.3321	-0.367
14D	Can	9.87327	R																	Can	38152	4	4	R	Z	10	-0.079	-0.1698	106.88	LOW	#DIV/0!	R-C	0.926495	3.12233	-0.0677321	0.296579	0.700726	3.12233	-0.1698
30D	Can	85.4702	R																	Can	112014	1	3	R	Z	10	-0.211	-0.1236	288.98	102.74	103.178	83.97	83.5871	83.7055	0.0559254	26.9703	16.3373	83.7055	-0.1236
30D	Can	40.7745	R																	Can	112014	1	4	R	Z	10	-0.209	-0.1038	203.52	51.65	49.684	39.66	40.8348	34.4829	0.250373	21.7283	15.0283	34.4829	-0.1038
30D	Can	23.2546	R																	Can	112014	1	8	R	Z	10	-0.431	-0.3474	186.73	23.64	15.625	23.15	34.95	9.2568	0.24348	16.5303	12.3648	9.2568	-0.3474
30D	Can	27.4431	R																	Can	112014	1	11	R	Z	10	-0.112	-0.1774	160.15	29.13	31.104	25.87	32.6724	27.5748	0.476907	12.7753	5.86879	27.5748	-0.1774
30D	Can	15.7631	R																	Can	112014	1	16	R	Z	10	-0.368	-0.3796	127.58	16.45	13.82	17.41	27.2738	12.3013	0.433703	13.4296	10.6162	12.3013	-0.3796
30D	Can	250.312	R																	Can	112014	2	3	R	Z	10	-0.193	-0.2348	854.91	286.31	292.748	300.31	313.802	321.27	-0.29629	-0.563184	-0.810304	321.27	-0.2348
30D	Can	50.0255	R																	Can	112014	2	4	R	Z	10	-0.039	-0.1442	243.88	60.57	55.614	63.92	63.7104	61.2455	-0.143406	-1.3855	0.0460083	61.2455	-0.1442
30D	Can	65.5897	R																	Can	112014	2	8	R	Z	10	-0.197	-0.351	282.18	67.12	63.848	72.91	76.1724	73.3106	-0.379764	-0.666148	0.352489	73.3106	-0.351
30D	Can	25.7458	R																	Can	112014	2	11	R	Z	10	-0.081	-0.231	208.11	36.74	40.92	40.12	38.8783	45.5896	-0.246254	-0.65474	0.904164	45.5896	-0.231
30D	Can	34.8321	R																	Can	112014	2	15	R	Z	10	-0.266	-0.2046	158.21	33.73	34.35	38.39	40.2743	40.2491	-0.323706	-2.1005	0.448556	40.2491	-0.2046
30D	Can	16.0357	R																	Can	112014	2	16	R	Z	10	-0.55	-0.8566	243.14	LOW R-C	21.1	LOW R-C	33.7628	22.2503	-0.662804	3.0177	1.0418	22.2503	-0.8566
30D	Can	176.54	R																	Can	112014	3	3	R	Z	10	-0.334	-0.281	641.54	210.15	208.182	223.58	228.495	225.787	-0.557001	-1.14294	-0.500421	225.787	-0.281
30D	Can	28.2614	R																	Can	112014	3	11	R	Z	10	-0.565	-0.3476	274.92	55.34	45.194	66.39	71.0962	58.7428	-0.685907	-1.88558	-1.86834	58.7428	-0.3476
30D	Can	24.1107	R																	Can	112014	3	15	R	Z	10	-0.96	-0.572	175.02	26.78	27.878	39.19	50.8733	40.4587	-0.978998	-3.90132	-1.68281	40.4587	-0.572
30D	Can	31.8245	R																	Can	112014	3	16	R	Z	10	-0.184	-0.0852	167.47	38.29	38.396	40.78	42.1186	41.7112	-0.259492	-2.11289	-1.47578	41.7112	-0.0852
30D	Can	63.9487	R																	Can	112014	4	11	R	Z	10	0.039	-0.1572	317.38	94.75	101.568	90.83	102.76	107.827	-0.0677383	4.74572	3.88006	107.827	-0.1572
30D	Can	26.1542	R																	Can	112014	4	12	R	Z	10	0.142	-0.184	186.51	16.37	17.06	17.96	19.515	25.5572	0.190733	0.125149	-0.182128	25.5572	-0.184
30D	Can	25.3808	R																	Can	112014	4	16	R	Z	10	-0.068	-0.2814	129.04	22.32	24.18	24.2	26.5161	29.7551	-0.0705151	-1.37641	0.023157	29.7551	-0.2814
30D	Can	34.3242	R																	Can	112114	1	3	R	Z	10	-0.19	-0.2318	143.53	29.84	34.138	33.01	34.9302	38.4451	-0.216408	-0.237627	-1.13181	38.4451	-0.2318
30D	Can	56.7177	R																	Can	112114	1	4	R	Z	10	-0.641	-0.7002	156.73	55.65	53.668	64.9	71.5679	71.4913	-0.901348	-0.171737	-2.54121	71.4913	-0.7002
30D	Can	57.163	R																	Can	112114	1	7	R	Z	10	-0.46	-0.5468	152.48	44.5	48.56	49.87	54.2494	59.2694	-0.66421	-1.44382	-1.92582	59.2694	-0.5468
30D	Can	63.1566	R																	Can	112114	1	8	R	Z	10	-0.48	-0.5002	150.83	7.93	18.614	13.16	12.424	25.5024	-0.428582	0.480126	-0.95796	25.5024	-0.5002
30D	Can	60.1275	R																	Can	112114	1	11	R	Z	10	-0.282	-0.1692	199.49	29.24	31.356	33.72	38.4375	40.6247	-0.296398	-1.47821	-2.05946	40.6247	-0.1692
30D	Can	45.2599	R																	Can	112114	1	16	R	Z	10	-0.111	-0.1994	184.25	57.64	51.858	61.25	62.4437	59.0275	-0.163674	-0.166339	-1.0709	59.0275	-0.1994
30D	Can	100.054	R																	Can	112114	2	3	R	Z	10	-0.569	-0.6452	248	101.87	98.272	111.17	121.238	117.735	-1.00365	-2.9348	-2.11566	117.735	-0.6452
30D	Can	45.8048	R																	Can	112114	2	4	R	Z	10	-0.387	-0.5424	147.05	56.24	54.026	63.44	63.4686	64.2656	-0.869487	-1.22278	-2.13693	64.2656	-0.5424
30D	Can	66.6818	R																	Can	112114	2	7	R	Z	10	-0.375	-0.2692	197.01	78.25	79.024	80.04	80.967	78.5946	-0.698621	1.1297	1.22405	78.5946	-0.2692
30D	Can	304.747	R																	Can	112114	2	11	R	Z	10	-1.685	-1.7328	554.36	255.17	254.286	336.32	358.135	370.417	-2.7268	-1.06698	-1.08023	370.417	-1.7328
30D	Can	8.98093	R																	Can	112114	2	15	R	Z	10	-0.205	-0.2116	118.53	11.19	12.4	12.17	11.4868	12.9469	-0.301211	0.289819	0.400731	12.9469	-0.2116
30D	Can	57.3494	R																	Can	112114	2	16	R	Z	10	-0.328	-0.207	208.92	83.13	80.582	83.62	79.465	76.3569	-0.625631	2.10122	2.68819	76.3569	-0.207
30D	Can	63.7917	R																	Can	112114	3	3	R	Z	10	-0.397	-0.5318	172.94	48.81	59.196	53.64	61.633	71.9705	-0.439194	-2.86357	-2.92518	71.9705	-0.5318
30D	Can	44.8245	R																	Can	112114	3	4	R	Z	10	-0.349	-0.4716	126.1	28.43	36.434	32.19	37.4638	43.7958	-0.313797	-3.58639	-2.47772	43.7958	-0.4716
30D	Can	21.3463	R																	Can	112114	3	8	R	Z	10	-0.368	-0.529	121.03	LOW R-C	13.115	LOW R-C	15.5597	21.5116	-0.276796	-3.30573	-2.86228	21.5116	-0.529
30D	Can	197.117	R																	Can	112114	3	11	R	Z	10	-0.452	-0.5178	385.39	163.77	182.968	176.99	190.153	210.186	-0.86411	-4.76668	-4.02384	210.186	-0.5178
30D	Can	23.6773	R																	Can	112114	3	12	R	Z	10	-0.185	-0.1932	154.16	9.16	19.598	11.17	16.1599	24.4086	-0.141414	-2.43848	-1.20834	24.4086	-0.1932
30D	Can	12.5639	R																	Can	112114	3	15	R	Z	10	-0.518	-0.499	159.31	LOW R-C	8.57	LOW R-C	-4.67069	3.70519	-0.450252	0.691944	1.32313	3.70519	-0.499
30D	Can	120.902	R																	Can	112114	3	16	R	Z	10	-0.129	-0.2064	297.16	119.28	124.474	122.15	122.102	132.747	-0.294164	-0.569284	-1.22145	132.747	-0.2064
30D	Can	38.0797	R																	Can	112114	4	3	R	Z	10	-0.248	-0.1952	155.18	27	34.868	31.91	40.055	40.7673	-0.334398	-0.487753	-0.0818414	40.7673	-0.1952
30D	Can	15.4492	R																	Can	112114	4	8	R	Z	10	-0.138	-0.2294	127.15	LOW R-C	7.145	LOW R-C	9.20401	12.6395	-0.107837	-2.80008	-2.06727	12.6395	-0.2294
30D	Can	64.5257	R																	Can	112514	1	3	R	Z	10	-0.691	-0.6172	243.23	91.22	77.602	104.27	111.218	95.4177	-0.764373	-2.491	-1.59507	95.4177	-0.6172
30D	Can	48.572	R																	Can	112514	1	4	R	Z	10	-0.905	-0.7414	166.92	56.48	48.986	67.43	76.3787	66.2946	-1.093	-3.88281	-3.27013	66.2946	-0.7414
30D	Can	98.6509	R																	Can	112514	1	7	R	Z	10	-0.175	-0.0562	331.17	136.83	132.084	139.18	139.413	130.2	-0.290607	0.427255	-0.475696	130.2	-0.0562
30D	Can	116.222	R																	Can	112514	1	8	R	Z	10	-1.049	-0.7788	246.32	44.93	67.492	65.05	96.0372	97.7696	-0.682222	-6.09906	-2.01722	97.7696	-0.7788
30D	Can	33.0575	R																	Can	112514	1	11	R	Z	10	-1.291	-0.7312	219.61	37.27	26.248	51.33	59.7653	41.6666	-1.39594	-3.39773	-2.5809	41.6666	-0.7312
30D	Can	29.4434	R																	Can	112514	1	12	R	Z	10	-0.392	-0.1644	169.71	28.53	28.464	32.64	39.8932	33.5365	-0.410156	-2.13935	-1.00665	33.5365	-0.1644
30D	Can	44.7981	R																	Can	112514	1	15	R	Z	10	-0.399	-1.0464	208.89	LOW R-C	9.81	12.22	27.6975	33.1508	-0.385264	-1.58099	-2.87398	33.1508	-1.0464
30D	Can	29.9838	R																	Can	112514	1	16	R	Z	10	-0.013	-0.0968	124.23	29.54	27.808	30.04	29.5293	29.1951	-0.0220641	-0.488453	-0.290804	29.1951	-0.0968
30D	Can	100.76	R																	Can	112514	2	3	R	Z	10	-0.538	-0.7252	255.83	97.59	97.252	111.87	111.15	120.245	-0.803084	-4.22836	-3.32413	120.245	-0.7252
30D	Can	32.3345	R																	Can	112514	2	4	R	Z	10	-0.119	-0.3676	137.93	30.92	28.148	30.67	32.8961	32.6536	-0.250142	-2.18749	-0.734691	32.6536	-0.3676
30D	Can	88.8957	R																	Can	112514	2	7	R	Z	10	-0.224	-0.2076	272.95	100.1	101.572	104.74	105.132	106.707	-0.295871	-0.64975	-0.326142	106.707	-0.2076
30D	Can	55.3722	R																	Can	112514	2	8	R	Z	10	-0.249	-0.3918	183.31	40.08	33.636	45.29	51.2553	44.6143	-0.175408	-1.81663	-1.36188	44.6143	-0.3918
30D	Can	155.594	R																	Can	112514	2	11	R	Z	10	-0.334	-0.2538	420.73	187.94	178.776	195.23	193.669	186.034	-0.573194	0.386723	0.194696	186.034	-0.2538
30D	Can	47.5118	R																	Can	112514	2	12	R	Z	10	-0.601	-0.5626	236.06	58.5	55.548	69.28	66.3618	66.3462	-0.797428	-0.544248	-0.364135	66.3462	-0.5626
30D	Can	39.0951	R																	Can	112514	2	16	R	Z	10	-0.352	-0.3166	185.38	55.86	51.136	58.76	53.9829	50.5717	-0.502999	1.22688	1.79155	50.5717	-0.3166
30D	Can	84.3435	R																	Can	112514	3	3	R	Z	10	-0.543	-0.6534	173.94	41.13	49.422	51.28	63.5853	69.5606	-0.421823	-6.09469	-2.92267	69.5606	-0.6534
30D	Can	26.0909	R																	Can	112514	3	4	R	Z	10	-0.428	-0.3394	116.03	18.91	12.896	23.17	23.6128	16.9567	-0.269174	-0.646738	-0.500892	16.9567	-0.3394
30D	Can	40.5627	R																	Can	112514	3	7	R	Z	10	-0.309	-0.365	155.94	37.25	33.536	41.6	43.6527	39.3482	-0.305577	-1.56762	-0.375088	39.3482	-0.365
30D	Can	37.0613	R																	Can	112514	3	8	R	Z	10	-0.398	-0.3016	146.47	24	21.598	30.24	32.1042	27.5166	-0.466649	-1.726	-0.658783	27.5166	-0.3016
30D	Can	151.169	R																	Can	112514	3	11	R	Z	10	-0.316	-0.2646	376.19	150.93	173.922	156.55	157.31	174.136	-0.480093	-0.160192	0.54738	174.136	-0.2646
30D	Can	89.5636	R																	Can	112514	3	15	R	Z	10	-0.451	-0.5594	250.55	47.63	74.092	53.45	62.2272	83.0968	-0.549905	-1.1031	0.735826	83.0968	-0.5594
30D	Can	47.6532	R																	Can	112514	3	16	R	Z	10	-0.292	-0.246	166.58	31.79	54.314	32.71	36.7914	52.3304	-0.29691	0.0875063	1.1643	52.3304	-0.246
30D	Can	38.114	R																	Can	112514	4	3	R	Z	10	-0.279	-0.2926	142.61	11.92	15.342	17.59	25.3667	21.9469	-0.286669	-0.824424	-0.993861	21.9469	-0.2926
30D	Can	20.6842	R																	Can	112514	4	4	R	Z	10	-0.017	-0.139	110.58	14.76	17.184	15.94	19.9969	18.2269	-0.0545018	-1.19151	-0.429961	18.2269	-0.139
30D	Can	21.0766	R																	Can	112514	4	7	R	Z	10	-0.287	-0.2414	115.64	20.09	16.878	23.27	23.8228	19.3928	-0.257719	-1.39707	-0.364555	19.3928	-0.2414
30D	Can	10.8494	R																	Can	112514	4	8	R	Z	10	-0.248	-0.14	126.05	8.08	8.51	10.36	10.6833	7.97884	-0.263301	-0.54659	-0.280497	7.97884	-0.14
30D	Can	137.48	R																	Can	112514	4	11	R	Z	10	-0.352	-0.2642	370.65	130.58	138.096	141.63	147.205	152.462	-0.497681	-1.81927	-0.327814	152.462	-0.2642
30D	Can	150.991	R																	Can	112514	4	12	R	Z	10	-0.519	-0.422	412.44	165.17	163.732	183.83	186.935	183.569	-0.772933	-1.20965	-0.459603	183.569	-0.422
30D	Can	81.6362	R																	Can	112514	4	15	R	Z	10	-0.333	-0.2342	280.3	71.56	84.09	81.09	89.7712	93.6492	-0.372586	-0.754055	-0.167849	93.6492	-0.2342
30D	Can	110.047	R																	Can	1124142	1	8	R	Z	10	-0.595	-0.5068	234	102.39	110.582	119.75	130.306	128.687	-0.780926	-1.48729	-1.88434	128.687	-0.5068
30D	Can	113.407	R																	Can	1124142	1	11	R	Z	10	-0.913	-0.7658	231.49	85.29	117.376	106.26	123.145	146.014	-1.23605	-2.50426	-3.15322	146.014	-0.7658
30D	Can	132.334	R																	Can	1124142	1	12	R	Z	10	-0.784	-0.6764	310.1	139.11	147.078	156.16	156.896	162.123	-1.30164	0.444625	-1.2265	162.123	-0.6764
30D	Can	93.7674	R																	Can	1124142	1	15	R	Z	10	-0.177	-0.3802	226.69	80.96	85.956	88.41	90.0752	95.0964	-0.264471	-0.969247	-0.595655	95.0964	-0.3802
30D	Can	37.3698	R																	Can	1124142	2	7	R	Z	10	-0.388	-0.339	121.27	43.32	45.748	46.89	47.2382	48.7284	-0.580201	-0.0717696	0.910136	48.7284	-0.339
30D	Can	90.3631	R																	Can	1124142	2	8	R	Z	10	-1.287	-1.0316	216.45	96.01	97.832	120.48	127.455	125.05	-2.15732	-4.77397	-3.39189	125.05	-1.0316
30D	Can	126.054	R																	Can	1124142	2	11	R	Z	10	-1.112	-0.9282	257.07	112.05	105.744	133.79	137.826	129.808	-1.75105	-1.61379	-2.1877	129.808	-0.9282
30D	Can	155.668	R																	Can	1124142	2	12	R	Z	10	-0.3	-0.437	347.24	164.07	159.646	175.16	190.276	177.279	-0.592372	-0.542987	-1.15625	177.279	-0.437
30D	Can	131.288	R																	Can	1124142	2	15	R	Z	10	-0.761	-0.5726	353.06	172.16	145.148	188.58	182.082	154.805	-1.39615	-0.946501	1.08152	154.805	-0.5726
30D	Can	104.873	R																	Can	1124142	2	16	R	Z	10	-0.512	-0.5336	242.43	97.73	98.716	107.45	108.272	109.189	-0.904909	-1.80089	0.299349	109.189	-0.5336
30D	Can	26.4019	R																	Can	1124142	3	7	R	Z	10	-0.819	-0.65	105.26	25.89	22.44	33.37	34.5373	31.0372	-1.06665	-2.98903	-3.06596	31.0372	-0.65
30D	Can	58.3094	R																	Can	1124142	3	8	R	Z	10	-1.068	-0.8286	170.66	52.33	51.75	67.14	69.8437	69.2436	-1.43581	-3.44546	-3.39306	69.2436	-0.8286
30D	Can	100.616	R																	Can	1124142	3	11	R	Z	10	-1.924	-1.3452	212.03	56.89	55.87	87.71	121.955	106.5	-2.49589	-8.90802	-7.07856	106.5	-1.3452
30D	Can	121.787	R																	Can	1124142	3	12	R	Z	10	-0.377	-0.2888	275.42	97.92	97.234	106.35	122.349	118.045	-0.521947	-3.03625	-2.76036	118.045	-0.2888
30D	Can	153.153	R																	Can	1124142	3	15	R	Z	10	-0.775	-0.7768	389.6	161.86	145.744	187.14	196.381	177.176	-1.37693	-2.69371	-1.81429	177.176	-0.7768
30D	Can	171.851	R																	Can	1124142	3	16	R	Z	10	-0.432	-0.3908	342.66	170.18	182.214	176.82	175.693	191.018	-0.740178	1.26446	0.74869	191.018	-0.3908
30D	Can	16.0598	R																	Can	1124142	4	7	R	Z	10	-0.518	-0.4856	85.39	6.77	11.438	LOW R-C	11.5266	16.6404	-0.508044	-1.98994	-1.1124	16.6404	-0.4856
30D	Can	35.1518	R																	Can	1124142	4	8	R	Z	10	-0.656	-0.7536	142.4	16.7	18.786	24.02	31.3491	36.315	-0.654176	-3.41457	-2.69812	36.315	-0.7536
30D	Can	58.8017	R																	Can	1124142	4	11	R	Z	10	-1.153	-1.0524	148.69	7.77	9.795	24.01	49.822	24.2629	-1.10778	-5.35977	-1.21964	24.2629	-1.0524
30D	Can	51.9412	R																	Can	1124142	4	12	R	Z	10	-0.396	-0.571	173.92	21.15	26.392	27.05	35.7672	41.7337	-0.412252	-1.81096	-1.69813	41.7337	-0.571
30D	Can	112.324	R																	Can	1124142	4	15	R	Z	10	-0.631	-0.6268	252.17	64.97	72.522	78.87	90.8892	94.4801	-0.784192	-1.25552	-1.2314	94.4801	-0.6268
30D	Can	104.197	R																	Can	1124142	4	16	R	Z	10	-0.199	-0.1754	281.82	105.38	112.424	109.35	114.541	117.201	-0.299273	-0.837551	-0.240818	117.201	-0.1754
14D	ZF	22.4984	R																	ZF	3615	1	3	R	Z	10	-0.29	-0.213	160.84	20.21	12.696	21.72	19.8778	14.3021	-0.451344	-1.94948	-1.4726	14.3021	-0.213
14D	ZF	236.231	R																	ZF	3615	1	4	R	Z	10	-0.624	-0.6172	534.02	244.73	248.324	264.83	277.543	279.524	-1.08675	-1.47295	-1.27226	279.524	-0.6172
14D	ZF	136.796	R																	ZF	3615	1	7	R	Z	10	-0.262	-0.2202	353.12	141.24	144.316	144.64	149.512	149.04	-0.383921	1.21132	0.302893	149.04	-0.2202
14D	ZF	78.7017	R																	ZF	3615	1	11	R	Z	10	-0.589	-0.7454	240.14	75.48	69.256	84.68	83.7036	86.0555	-0.794353	-1.86955	-2.01585	86.0555	-0.7454
14D	ZF	146.126	R																	ZF	3615	1	12	R	Z	10	-1.206	-1.0432	353.91	127.27	131.32	158.77	176.763	174.589	-1.71632	-2.99335	-2.89917	174.589	-1.0432
14D	ZF	126.485	R																	ZF	3615	1	16	R	Z	10	-1.169	-1.3114	265.23	103.04	107.162	125.49	136.767	140.573	-1.86745	-0.831615	-1.45841	140.573	-1.3114
14D	ZF	18.0323	R																	ZF	3615	3	3	R	Z	10	-0.168	-0.1844	125.07	17.61	18.52	19.73	18.7742	22.9246	-0.102183	-3.25602	-1.22013	22.9246	-0.1844
14D	ZF	18.5858	R																	ZF	3615	3	4	R	Z	10	-0.243	-0.2116	148.9	16.22	16.22	17.75	21.8866	8.17685	-0.385755	-3.90649	-2.66594	8.17685	-0.2116
14D	ZF	280.713	R																	ZF	3615	3	15	R	Z	10	-0.129	-0.1274	851.22	366.34	331.53	370.14	386.239	337.828	-0.254534	1.31219	0.466453	337.828	-0.1274
14D	ZF	30.1683	R																	ZF	3615	4	3	R	Z	10	-0.146	-0.4086	135.24	24.33	28.586	25.94	30.8876	33.8007	-0.125647	0.846923	0.817777	33.8007	-0.4086
14D	ZF	24.8881	R																	ZF	3615	4	4	R	Z	10	-0.255	-0.1808	129.51	11.31	16.5225	12.39	18.1135	12.2853	-0.268244	4.88832	1.92207	12.2853	-0.1808
14D	ZF	14.4803	R																	ZF	3615	4	7	R	Z	10	-0.086	-0.2682	175.25	7.91	15.2	11.07	13.4035	11.569	-0.0269473	0.901255	2.13841	11.569	-0.2682
14D	ZF	31.1492	R																	ZF	3615	4	8	R	Z	10	-0.223	-0.2724	176.72	17.54	18.458	22.08	31.0484	25.3533	-0.241929	-1.89153	-0.872166	25.3533	-0.2724
14D	ZF	79.8489	R																	ZF	3615	4	11	R	Z	10	-0.29	-0.307	302.54	66.53	59.664	74.15	76.7085	67.6722	-0.354965	0.396577	0.0313785	67.6722	-0.307
14D	ZF	41.6934	R																	ZF	3615	4	12	R	Z	10	-0.052	-0.2534	197.48	25.39	32.262	27.78	34.0501	40.614	-0.0228088	-0.741843	-0.789189	40.614	-0.2534
14D	ZF	189.64	R																	ZF	3615	4	15	R	Z	10	-0.758	-0.6288	764.19	306.17	261.214	339.58	344.404	280.575	-1.25472	1.678	2.43963	280.575	-0.6288
14D	ZF	37.0834	R																	ZF	3615	4	16	R	Z	10	-0.098	-0.192	209	26.09	42.246	28.16	51.7485	42.1511	-0.192178	0.890114	5.1588	42.1511	-0.192
14D	ZF	152.197	R																	ZF	36152	1	4	R	Z	10	-1.119	-0.8804	512.75	164.21	164.13	207.87	201.083	195.38	-1.76353	-2.9118	-2.0944	195.38	-0.8804
14D	ZF	83.2674	R																	ZF	36152	1	8	R	Z	10	-0.787	-0.4336	247.37	55.51	78.992	68.34	66.5507	83.9624	-1.11017	-2.16903	-1.88947	83.9624	-0.4336
14D	ZF	84.3413	R																	ZF	36152	1	11	R	Z	10	-1.305	-1.1614	249.77	41.19	52.612	67.21	78.2306	78.6744	-1.59929	-3.49021	-2.534	78.6744	-1.1614
14D	ZF	75.4476	R																	ZF	36152	1	12	R	Z	10	-0.37	-0.2848	210.23	34.71	53.576	39.89	47.6788	57.4755	-0.489479	-2.45725	-1.86313	57.4755	-0.2848
14D	ZF	62.4291	R																	ZF	36152	1	15	R	Z	10	-0.81	-0.5608	187.21	38.27	51.084	48.61	47.049	59.7232	-0.977849	-0.185137	-0.31312	59.7232	-0.5608
14D	ZF	26.0144	R																	ZF	36152	1	16	R	Z	10	-0.793	-0.5156	146.23	LOW	16.615	R-C	8.14993	18.635	-0.86124	1.58202	0.46144	18.635	-0.5156
14D	ZF	15.2719	R																	ZF	36152	2	4	R	Z	10	-0.365	-0.4032	158.4	LOW	10.055	R-C	-2.83921	7.17011	-0.352688	1.14259	-0.719543	7.17011	-0.4032
14D	ZF	81.6585	R																	ZF	36152	2	7	R	Z	10	-1.037	-0.9094	296.81	28.69	34.142	49.27	61.6272	76.7014	-0.988877	-1.02416	-2.71476	76.7014	-0.9094
14D	ZF	126.033	R																	ZF	36152	2	8	R	Z	10	-0.187	-0.246	468.08	90.55	90.3	101.89	128.8	132.848	-0.0170484	-0.999804	-3.97906	132.848	-0.246
14D	ZF	82.6786	R																	ZF	36152	2	11	R	Z	10	-0.904	-0.7558	283.8	38.42	46.228	55.79	64.4961	81.3537	-0.851026	-0.858723	-3.77457	81.3537	-0.7558
14D	ZF	49.363	R																	ZF	36152	2	12	R	Z	10	-0.585	-0.5774	174.44	10.76	29.002	13.25	12.6196	36.958	-0.665057	0.407817	-0.975372	36.958	-0.5774
14D	ZF	36.3197	R																	ZF	36152	2	15	R	Z	10	-0.247	-0.1722	146.82	11.57	19.156	13.01	15.5588	20.9439	-0.20236	-0.411218	-0.950743	20.9439	-0.1722
14D	ZF	17.4535	R																	ZF	36152	3	4	R	Z	10	-0.659	-0.3434	135.33	LOW	#DIV/0!	R-C	14.9349	2.75013	-0.57586	-3.31851	-3.56153	2.75013	-0.3434
14D	ZF	147.529	R																	ZF	36152	3	7	R	Z	10	-1.254	-1.083	324.8	136.99	115.794	168.83	185.639	151.22	-2.0704	-1.11191	-3.13999	151.22	-1.083
14D	ZF	134.314	R																	ZF	36152	3	8	R	Z	10	-0.389	-0.3902	355.26	137.91	143.268	143.16	138.789	140.73	-0.865714	2.76375	2.12942	140.73	-0.3902
14D	ZF	185.688	R																	ZF	36152	3	11	R	Z	10	-1.199	-1.0136	402.89	149.92	123.84	187.54	207.702	168.896	-1.84521	-1.65823	-4.03238	168.896	-1.0136
14D	ZF	99.8364	R																	ZF	36152	3	12	R	Z	10	-0.092	-0.075	332.19	102.08	93.88	106.37	115.203	103.975	-0.0300913	-1.27143	-2.79237	103.975	-0.075
14D	ZF	36.2771	R																	ZF	36152	3	15	R	Z	10	-0.4	-0.1722	133.87	LOW	17.52	R-C	10.2877	15.742	-0.370559	-1.45667	-2.78262	15.742	-0.1722
14D	ZF	31.1706	R																	ZF	36152	3	16	R	Z	10	-0.607	-0.451	147.83	12.81	15.918	19.61	18.466	25.389	-0.616794	0.65366	-1.58698	25.389	-0.451
14D	ZF	26.6242	R																	ZF	36152	4	3	R	Z	10	-0.477	-0.2174	126.58	23.52	24.816	27.06	25.9131	28.7126	-0.245997	1.5127	-0.366427	28.7126	-0.2174
14D	ZF	49.0151	R																	ZF	36152	4	7	R	Z	10	-0.227	-0.1112	229.13	58.58	54.96	66.93	75.3814	63.0668	-0.270307	-2.84707	-1.22476	63.0668	-0.1112
14D	ZF	47.748	R																	ZF	36152	4	11	R	Z	10	-0.268	-0.214	287.93	39.47	35.16	47.81	59.6952	50.0837	-0.242891	-4.46921	-2.69869	50.0837	-0.214
14D	ZF	53.5822	R																	ZF	36152	4	12	R	Z	10	-0.147	-0.1134	234.5	68.19	53.924	72.36	68.1124	66.2794	-0.0968962	-3.04897	-3.04427	66.2794	-0.1134
14D	ZF	44.5712	R																	ZF	36152	4	16	R	Z	10	-0.163	-0.052	176.07	34.93	33.658	38.01	45.6549	41.2594	-0.256527	-4.14723	-2.09781	41.2594	-0.052
30D	ZF	45.4308	R																	ZF	112414	1	7	R	Z	10	-0.112	-0.1446	157.79	49.37	50.998	50.85	55.2848	54.0036	-0.0876345	-0.962271	-0.548791	54.0036	-0.1446
30D	ZF	33.1227	R																	ZF	112414	1	11	R	Z	10	-0.844	-0.9566	163.75	10.79	12.31	21.32	21.8515	30.6053	-0.881016	-3.17497	-2.00262	30.6053	-0.9566
30D	ZF	64.7229	R																	ZF	112414	1	12	R	Z	10	-0.298	-0.3436	219.02	57.12	62.616	63.65	68.6716	72.0249	-0.32554	-0.904182	-1.0853	72.0249	-0.3436
30D	ZF	26.1985	R																	ZF	112414	1	15	R	Z	10	-0.375	-0.267	154.71	25.17	25.212	27.5	26.8738	28.4289	-0.372917	0.389783	-0.126459	28.4289	-0.267
30D	ZF	29.1739	R																	ZF	112414	1	16	R	Z	10	-0.153	-0.1722	137.87	31.36	32.472	33.47	33.7197	35.9815	-0.124976	0.238949	-0.257777	35.9815	-0.1722
30D	ZF	51.2645	R																	ZF	112414	2	8	R	Z	10	-0.512	-0.422	229.68	49.47	52.846	59.54	56.1449	57.1119	-0.85457	1.98855	-0.406372	57.1119	-0.422
30D	ZF	15.3884	R																	ZF	112414	2	11	R	Z	10	-0.325	-0.3112	127.2	13.38	14.6425	16.41	17.9048	15.6921	-0.556836	2.83898	0.506372	15.6921	-0.3112
30D	ZF	60.1635	R																	ZF	112414	2	12	R	Z	10	-0.642	-0.5238	206.3	52.26	58.04	59.37	60.6643	64.7431	-0.726411	2.1678	0.547528	64.7431	-0.5238
30D	ZF	28.1069	R																	ZF	112414	2	15	R	Z	10	-0.211	-0.1338	148.76	28.58	26.022	30.41	31.3286	29.2236	-0.229989	0.364149	-0.246832	29.2236	-0.1338
30D	ZF	25.7042	R																	ZF	112414	2	16	R	Z	10	-0.167	-0.3414	139.01	21.23	20.032	24.18	27.0585	26.4758	-0.354822	1.23413	-0.145727	26.4758	-0.3414
30D	ZF	87.0549	R																	ZF	112414	3	3	R	Z	10	-0.651	-0.5932	207.38	59.46	80.768	65.81	60.6189	87.6465	-0.809947	0.0520079	-1.48703	87.6465	-0.5932
30D	ZF	98.3898	R																	ZF	112414	3	8	R	Z	10	-0.852	-0.8272	255.9	64.85	78.79	85.1	83.8905	105.978	-1.08202	-2.34286	-3.12083	105.978	-0.8272
30D	ZF	50.8027	R																	ZF	112414	3	11	R	Z	10	-0.422	-0.4418	187.88	39.22	50.628	42.49	35.9847	52.4817	-0.585359	1.7835	1.69342	52.4817	-0.4418
30D	ZF	49.1894	R																	ZF	112414	3	12	R	Z	10	-0.256	-0.2392	182.4	34.47	40.784	35.77	36.965	43.6645	-0.369825	1.21098	0.565462	43.6645	-0.2392
30D	ZF	46.4916	R																	ZF	112414	3	15	R	Z	10	-0.632	-0.675	192.71	47.65	50.332	51.58	46.9361	58.9735	-1.05623	2.01903	-0.19491	58.9735	-0.675
30D	ZF	21.2103	R																	ZF	112414	3	16	R	Z	10	-0.417	-0.2682	118	12.26	17.47	15.95	18.5367	21.2602	-0.452942	-0.432582	-0.553073	21.2602	-0.2682
30D	ZF	90.8644	R																	ZF	112414	4	3	R	Z	10	-0.644	-0.744	249.01	73.43	85.374	88.05	91.0838	104.443	-1.11177	-3.23051	-1.68526	104.443	-0.744
30D	ZF	41.8276	R																	ZF	112414	4	4	R	Z	10	-0.205	-0.1778	245.43	54.48	42.522	58.58	63.9355	47.1635	-0.389408	-1.46807	-0.786953	47.1635	-0.1778
30D	ZF	73.6163	R																	ZF	112414	4	7	R	Z	10	-0.029	-0.0822	343.61	113.33	97.596	111.15	106.848	94.1238	-0.0653198	0.694457	0.0522117	94.1238	-0.0822
30D	ZF	184.978	R																	ZF	112414	4	8	R	Z	10	-0.652	-0.6204	574.56	192.76	192.7	217.3	222.976	214.886	-1.06396	-0.212315	-0.832231	214.886	-0.6204
30D	ZF	60.0588	R																	ZF	112414	4	11	R	Z	10	-0.238	-0.2968	250.86	70.35	71.202	74.03	78.6944	76.0256	-0.362085	-0.842518	-0.5496	76.0256	-0.2968
30D	ZF	58.9014	R																	ZF	112414	4	12	R	Z	10	-1.047	-0.9706	219.23	35.36	40.916	49.39	61.1705	65.1895	-1.33952	-1.19047	-1.88465	65.1895	-0.9706
30D	ZF	14.3473	R																	ZF	112414	4	15	R	Z	10	-0.261	-0.4078	185.7	6.52	24.886	LOW R-C	8.67845	31.0617	-0.347248	-0.31329	0.0140596	31.0617	-0.4078
30D	ZF	8.6852	R																	ZF	112414	4	16	R	Z	10	-0.189	-0.2756	109.57	LOW R-C	11.15	LOW R-C	4.19794	10.3785	-0.24619	-0.581858	-0.468097	10.3785	-0.2756
30D	ZF	120.397	R																	ZF	1120142	1	3	R	Z	10	0.895	-0.3086	168.19	37.57	64.284	23.01	158.951	161.989	1.08169	-28.8899	-22.6136	161.989	-0.3086
30D	ZF	183.637	R																	ZF	1120142	1	8	R	Z	10	0.819	-0.1708	417.66	194.08	231.786	189.48	166.451	236.586	2.04232	-32.2763	-6.96906	236.586	-0.1708
30D	ZF	229.113	R																	ZF	1120142	1	11	R	Z	10	0	-0.8086	385.28	237.39	204.362	270.42	271.827	277.742	1.37563	-40.8487	-15.5384	277.742	-0.8086
30D	ZF	43.8412	R																	ZF	1120142	1	15	R	Z	10	0.472	-0.1348	484.31	55	96.536	47	-0.01966	83.0135	0.643106	-21.0905	-1.33904	83.0135	-0.1348
30D	ZF	57.6701	R																	ZF	1120142	2	3	R	Z	10	-0.023	-0.3028	164.19	39.05	59.148	40.94	38.5763	66.0388	-0.0918972	-3.60702	-2.71782	66.0388	-0.3028
30D	ZF	80.8628	R																	ZF	1120142	2	4	R	Z	10	-0.701	-0.6216	231.24	94.81	96.318	102.92	104.805	107.151	-1.29396	0.673172	-0.923357	107.151	-0.6216
30D	ZF	213.26	R																	ZF	1120142	2	8	R	Z	10	-0.967	-0.9306	497.33	208.97	220.282	236.47	237.65	253.102	-1.67933	-1.33953	-0.721677	253.102	-0.9306
30D	ZF	56.4184	R																	ZF	1120142	2	12	R	Z	10	-0.204	-0.159	202.07	59.31	62.01	61.2	67.2089	64.629	-0.290297	-2.10121	-0.649465	64.629	-0.159
30D	ZF	49.1226	R																	ZF	1120142	3	3	R	Z	10	-0.471	-0.6428	148.08	12.38	35.42	18.42	22.5108	45.1396	-0.54024	-0.733426	-0.411415	45.1396	-0.6428
30D	ZF	108.533	R																	ZF	1120142	3	4	R	Z	10	-0.445	-0.5118	219.15	85.56	107.134	89.24	87.5357	111.874	-0.792233	-0.465697	0.996659	111.874	-0.5118
30D	ZF	10.0803	R																	ZF	1120142	3	7	R	Z	10	-0.177	-0.0696	170.4	18.21	18.502	19.84	19.6626	19.9885	-0.210542	0.859037	0.85419	19.9885	-0.0696
30D	ZF	52.3854	R																	ZF	1120142	3	8	R	Z	10	-0.865	-0.8624	230.58	36.07	36.4	47.09	46.3565	53.2884	-0.996249	0.361346	0.532377	53.2884	-0.8624
30D	ZF	139.816	R																	ZF	1120142	3	11	R	Z	10	-0.79	-0.6364	553.38	149.52	117.342	183.44	244.064	187.303	-1.26876	-5.13234	-3.66508	187.303	-0.6364
30D	ZF	130.203	R																	ZF	1120142	3	12	R	Z	10	-0.704	-0.6874	285.1	114.15	119.576	129.79	146.1	147.536	-1.09197	-2.10689	-2.51313	147.536	-0.6874
30D	ZF	60.6825	R																	ZF	1120142	3	16	R	Z	10	-0.72	-0.7332	213.89	62.15	63.434	71.91	73.7283	75.7236	-1.06349	-0.582319	-0.223462	75.7236	-0.7332
30D	ZF	32.6653	R																	ZF	1120142	4	3	R	Z	10	-0.163	-0.5444	130.21	21.95	19.362	25	35.0652	31.797	-0.236445	-5.33014	-2.38915	31.797	-0.5444
30D	ZF	46.8052	R																	ZF	1120142	4	4	R	Z	10	-0.465	-0.5242	151.06	43.8	43.068	49.92	49.9063	50.8204	-0.753733	-3.33759	-0.918413	50.8204	-0.5242
30D	ZF	28.8248	R																	ZF	1120142	4	7	R	Z	10	-0.418	-0.6422	125.01	13.78	13.268	18.15	29.9569	27.4741	-0.439828	-5.51217	-1.71391	27.4741	-0.6422
30D	ZF	26.3992	R																	ZF	1120142	4	8	R	Z	10	-0.496	-0.6834	148.32	8.4	9.835	13.85	22.4389	21.8428	-0.611838	-3.55477	-1.32151	21.8428	-0.6834
30D	ZF	63.8344	R																	ZF	1120142	4	11	R	Z	10	-0.868	-1.1126	220.9	29.64	36.732	42.72	66.4285	66.0966	-1.09152	-7.79608	-2.35944	66.0966	-1.1126
30D	ZF	145.762	R																	ZF	1120142	4	12	R	Z	10	-1.085	-1.1954	395.34	204.54	177.176	221.31	214.378	189.279	-3.0417	-3.89031	2.41438	189.279	-1.1954
30D	ZF	48.8699	R																	ZF	1120142	4	15	R	Z	10	0.14	-0.0896	197.47	42.63	52.096	42.86	57.6225	68.1845	0.197164	-6.91401	-2.86573	68.1845	-0.0896
30D	ZF	76.6186	R																	ZF	1120142	4	16	R	Z	10	-0.6	-0.7372	326.9	88.03	83.582	100.7	101.648	102.383	-0.953839	-1.05086	-0.502003	102.383	-0.7372
30D	ZF	154.971	R																	ZF	1121142	1	3	R	Z	10	-0.753	-0.7262	346.85	155.54	153.832	174.34	181.209	173.516	-1.27757	-0.655852	-0.905244	173.516	-0.7262
30D	ZF	111.842	R																	ZF	1121142	1	4	R	Z	10	-0.53	-0.4248	262.87	119.18	118.79	128.92	137.194	130.105	-0.997905	-2.82769	-2.22765	130.105	-0.4248
30D	ZF	107.141	R																	ZF	1121142	1	8	R	Z	10	-1.542	-1.3322	250.48	76.94	82.288	101.37	115.093	108.863	-2.06916	-1.79887	-1.6034	108.863	-1.3322
30D	ZF	43.8956	R																	ZF	1121142	1	11	R	Z	10	-0.458	-0.4518	177.63	27.26	29.112	34.91	38.4947	40.5705	-0.46635	-0.224469	-1.84801	40.5705	-0.4518
30D	ZF	52.1071	R																	ZF	1121142	1	12	R	Z	10	-0.091	-0.1416	201.64	44.41	43.758	44.6	51.7422	48.9938	-0.155966	-4.24246	-1.83734	48.9938	-0.1416
30D	ZF	42.6926	R																	ZF	1121142	1	15	R	Z	10	-0.377	-0.4658	190.57	21.37	30.384	26.72	30.7498	41.5666	-0.475825	-0.760155	-1.64459	41.5666	-0.4658
30D	ZF	72.7689	R																	ZF	1121142	1	16	R	Z	10	-0.503	-0.6252	198.15	71.64	68.62	74.34	72.4455	74.6052	-0.750556	4.88414	1.96673	74.6052	-0.6252
30D	ZF	126.809	R																	ZF	1121142	2	3	R	Z	10	-0.341	-0.1704	301.19	123.37	123.292	134.72	132.931	135.968	-0.678401	-1.40109	-1.12852	135.968	-0.1704
30D	ZF	68.5066	R																	ZF	1121142	2	4	R	Z	10	-0.277	-0.273	179.53	68.84	71.376	73.17	71.4619	77.8299	-0.418709	-1.15353	-0.679923	77.8299	-0.273
30D	ZF	27.6669	R																	ZF	1121142	2	7	R	Z	10	0.141	-0.207	118.73	25.35	27.374	21.08	17.1626	25.2534	0.0102501	2.17526	2.57508	25.2534	-0.207
30D	ZF	94.754	R																	ZF	1121142	2	8	R	Z	10	-0.254	-0.3434	253.84	92.04	91.74	97.48	100.335	100.675	-0.497311	-2.32666	-0.0174689	100.675	-0.3434
30D	ZF	144.179	R																	ZF	1121142	2	11	R	Z	10	-1.123	-0.8876	335.33	147.2	137.786	173.47	174.236	173.242	-1.78345	3.49487	-0.73461	173.242	-0.8876
30D	ZF	64.1696	R																	ZF	1121142	2	12	R	Z	10	-0.377	-0.395	215.76	57.88	58.628	66.6	73.8036	71.679	-0.498742	-2.56764	-1.4305	71.679	-0.395
30D	ZF	121.035	R																	ZF	1121142	2	15	R	Z	10	-0.938	-0.7542	348.26	130.3	106.784	154.85	161.78	137.175	-1.47971	-0.796485	-1.52253	137.175	-0.7542
30D	ZF	68.5329	R																	ZF	1121142	2	16	R	Z	10	-0.246	-0.2476	230.94	84.61	79.25	83.9	79.4459	82.0035	-0.473124	3.67799	1.39944	82.0035	-0.2476
30D	ZF	60.6152	R																	ZF	1121142	3	3	R	Z	10	-0.573	-0.4714	193.59	35.69	39.62	45.64	43.9925	53.117	-0.701375	-0.852537	-0.877413	53.117	-0.4714
30D	ZF	46.5975	R																	ZF	1121142	3	4	R	Z	10	-0.66	-0.5236	139.09	32.69	35.692	40.17	41.7398	44.7754	-0.810537	0.0535197	-0.653912	44.7754	-0.5236
30D	ZF	62.279	R																	ZF	1121142	3	7	R	Z	10	-0.338	-0.2616	167.62	66.68	73.334	66.61	63.0989	72.7913	-0.748935	3.04241	2.02772	72.7913	-0.2616
30D	ZF	172.726	R																	ZF	1121142	3	8	R	Z	10	-0.909	-0.7706	332.16	163.8	161.234	182.7	182.481	182.737	-1.8785	0.570635	-0.029427	182.737	-0.7706
30D	ZF	135.851	R																	ZF	1121142	3	11	R	Z	10	-0.734	-0.5704	295.17	124.31	133.754	138.2	141.914	146.154	-1.34621	1.40058	0.123498	146.154	-0.5704
30D	ZF	140.82	R																	ZF	1121142	3	12	R	Z	10	-0.502	-0.5572	322.22	128.49	146.566	136.89	146.187	156.077	-0.996616	0.219145	0.349598	156.077	-0.5572
30D	ZF	138.665	R																	ZF	1121142	3	15	R	Z	10	-0.85	-0.753	369.81	140.13	151.758	151.52	149.868	166.682	-1.47345	3.14262	1.69053	166.682	-0.753
30D	ZF	115.296	R																	ZF	1121142	3	16	R	Z	10	-0.658	-0.5628	265.95	99.61	110.676	110.56	113.026	121.761	-1.08707	0.344	0.425153	121.761	-0.5628
30D	ZF	51.4439	R																	ZF	1121142	4	3	R	Z	10	-0.43	-0.6004	185.97	31.93	38.752	41.1	42.6868	51.8805	-0.519785	-1.55417	-1.50561	51.8805	-0.6004
30D	ZF	22.5673	R																	ZF	1121142	4	4	R	Z	10	-0.442	-0.4634	110.07	9.75	12.59	14.09	10.854	18.2983	0.0238872	-1.27951	-1.04076	18.2983	-0.4634
30D	ZF	93.9517	R																	ZF	1121142	4	7	R	Z	10	0.027	-0.1314	212.83	95.63	111.454	88.21	80.9392	107.554	-0.116861	1.34783	4.01502	107.554	-0.1314
30D	ZF	151.401	R																	ZF	1121142	4	8	R	Z	10	-0.677	-0.6658	302.96	132.36	132.97	148.68	150.997	147.876	-1.27884	-4.02025	-1.83609	147.876	-0.6658
30D	ZF	215.33	R																	ZF	1121142	4	11	R	Z	10	-0.86	-0.8504	403.62	191.32	199.104	213.16	218.222	224.242	-1.58755	-1.00446	-0.197274	224.242	-0.8504
30D	ZF	123.69	R																	ZF	1121142	4	12	R	Z	10	-0.346	-0.3768	266.46	112.73	119.62	118.83	120.633	124.321	-0.604474	-1.81765	-0.0298727	124.321	-0.3768
30D	ZF	178.232	R																	ZF	1121142	4	15	R	Z	10	-0.019	-0.0592	443.66	219.34	220.194	213.61	208.196	211.092	-0.107221	0.054639	0.780697	211.092	-0.0592
30D	ZF	93.4438	R																	ZF	1121142	4	16	R	Z	10	-0.733	-0.7366	212.46	86.05	91.266	95.95	97.2645	102.704	-1.23324	0.330455	-0.342155	102.704	-0.7366
30D	ZF	91.3468	R																	ZF	1125142	1	3	R	Z	10	-0.302	-0.3116	395.3	95.52	104.386	95.5	92.6796	101.099	-0.607267	-0.205401	0.374948	101.099	-0.3116
30D	ZF	21.4499	R																	ZF	1125142	1	4	R	Z	10	-0.346	-0.4302	93.55	5.12	9.096	LOW R-C	9.61638	15.3422	-0.304104	-0.76013	-1.36983	15.3422	-0.4302
30D	ZF	291.796	R																	ZF	1125142	1	8	R	Z	10	-0.627	-0.617	598.61	251.94	276.706	275.27	264.122	295.347	-1.11009	-0.48868	-0.339607	295.347	-0.617
30D	ZF	78.2231	R																	ZF	1125142	1	11	R	Z	10	-0.459	-0.3418	202.05	61.63	48.67	69.09	67.8944	61.1815	-0.541341	-0.620319	-1.00936	61.1815	-0.3418
30D	ZF	74.0253	R																	ZF	1125142	1	12	R	Z	10	-0.652	-0.7332	226.99	46.28	51.206	54.65	53.9039	59.8818	-0.964338	-0.131938	-0.0806256	59.8818	-0.7332
30D	ZF	32.279	R																	ZF	1125142	1	15	R	Z	10	-0.585	-0.7006	163.24	12.07	16.954	19.19	26.0712	30.076	-0.634515	-2.95117	-0.392528	30.076	-0.7006
30D	ZF	91.9139	R																	ZF	1125142	2	8	R	Z	10	-0.153	-0.1954	299.6	80.44	91.444	86.6	86.7939	93.9401	-0.314255	-1.55119	-1.13867	93.9401	-0.1954
30D	ZF	121.378	R																	ZF	1125142	2	11	R	Z	10	-0.471	-0.5214	307.15	152.07	127.732	160.96	171.045	142.364	-1.23844	-1.18386	-1.84142	142.364	-0.5214
30D	ZF	38.7061	R																	ZF	1125142	2	15	R	Z	10	-0.18	-0.2174	268.81	35.87	54.32	43.58	48.0662	57.2746	-0.461328	-2.08215	-0.764629	57.2746	-0.2174
30D	ZF	29.7271	R																	ZF	1125142	3	8	R	Z	10	-0.682	-0.7128	143.19	21.79	21.812	30.31	35.1003	31.8679	-0.725712	-2.00736	-0.831931	31.8679	-0.7128
30D	ZF	128.719	R																	ZF	1125142	3	12	R	Z	10	-0.436	-0.3588	319.33	93.61	139.92	101.92	100.889	144.503	-0.666468	0.892423	1.9706	144.503	-0.3588
30D	ZF	13.6965	R																	ZF	1125142	4	8	R	Z	10	-0.542	-0.5996	123.69	12.42	7.42	17.7	18.759	13.6516	-0.546772	-1.17497	-0.18348	13.6516	-0.5996
30D	ZF	30.5241	R																	ZF	1125142	4	11	R	Z	10	-0.409	-0.397	164.58	23.72	16.2375	27.04	23.2634	17.8372	-0.55332	1.34934	0.28618	17.8372	-0.397
30D	ZF	99.533	R																	ZF	1125142	4	12	R	Z	10	-0.181	-0.3464	428.39	129.88	97.348	135.32	153.266	115.251	-0.254718	-1.50898	-0.830824	115.251	-0.3464
30D	ZF	25.9153	R																	ZF	1125142	4	15	R	Z	10	-0.066	-0.372	251.22	63.5	57.686	62.25	64.0403	60.2491	-0.0120547	1.88916	2.12906	60.2491	-0.372
4/9D	Can	148.529	L
4/9D	Can	171.928	L
4/9D	Can	187.782	L
4/9D	Can	167.584	L
4/9D	Can	97.4039	L
4/9D	Can	7.40549	L
4/9D	Can	22.3671	L
4/9D	Can	42.9727	L
4/9D	Can	39.2513	L
4/9D	Can	75.5659	L
4/9D	Can	45.9666	L
4/9D	Can	59.0679	L
4/9D	Can	49.7917	L
4/9D	Can	51.7963	L
4/9D	Can	1.60141	L
4/9D	Can	39.6751	L
4/9D	Can	38.5215	L
4/9D	Can	89.3798	L
4/9D	Can	70.4395	L
4/9D	Can	66.7535	L
4/9D	Can	103.695	L
4/9D	Can	180.55	L
4/9D	Can	74.0717	L
4/9D	Can	114.468	L
4/9D	Can	134.794	L
4/9D	Can	51.6928	L
4/9D	Can	75.409	L
4/9D	Can	163.77	L
4/9D	Can	127.768	L
4/9D	Can	92.0294	L
4/9D	Can	63.5678	L
4/9D	Can	69.2305	L
4/9D	Can	78.2395	L
4/9D	Can	90.6115	L
4/9D	Can	70.482	L
4/9D	Can	84.2784	L
4/9D	Can	69.6956	L
4/9D	Can	41.2135	L
4/9D	Can	33.8154	L
4/9D	Can	93.9991	L
4/9D	Can	37.5784	L
4/9D	Can	66.7358	L
4/9D	Can	277.82	L
4/9D	Can	123.657	L
4/9D	Can	-6.1484	L
4/9D	Can	81.0289	L
4/9D	Can	57.9012	L
4/9D	Can	84.8645	L
4/9D	Can	66.7006	L
4/9D	Can	170.672	L
4/9D	Can	103.106	L
4/9D	Can	20.7927	L
4/9D	Can	49.4699	L
4/9D	Can	55.5947	L
4/9D	Can	51.6427	L
4/9D	Can	36.7819	L
4/9D	Can	6.72636	L
4/9D	Can	45.3927	L
4/9D	Can	26.2186	L
4/9D	Can	120.14	L
4/9D	Can	87.9895	L
4/9D	Can	41.6223	L
4/9D	Can	65.9528	L
4/9D	Can	139.563	L
4/9D	Can	41.0337	L
4/9D	Can	14.8964	L
4/9D	Can	61.1885	L
4/9D	Can	79.1784	L
4/9D	Can	7.61902	L
4/9D	Can	18.0668	L
4/9D	Can	56.2695	L
4/9D	Can	65.4913	L
4/9D	Can	69.5961	L
4/9D	Can	65.5092	L
4/9D	Can	-21.911	L
4/9D	Can	114.098	L
4/9D	Can	15.7415	L
4/9D	Can	9.21495	L
4/9D	Can	79.1122	L
4/9D	Can	85.162	L
4/9D	Can	56.8803	L
4/9D	Can	34.076	L
4/9D	Can	28.1712	L
4/9D	Can	81.0646	L
4/9D	Can	41.458	L
4/9D	Can	35.5168	L
4/9D	Can	65.6845	L
4/9D	Can	74.2344	L
4/9D	Can	52.631	L
4/9D	Can	67.9403	L
4/9D	Can	69.011	L
4/9D	Can	122.29	L
4/9D	Can	176.78	L
4/9D	Can	91.0726	L
4/9D	Can	186.236	L
4/9D	Can	90.5334	L
4/9D	Can	1.07319	L
4/9D	Can	23.4424	L
4/9D	Can	47.0867	L
4/9D	Can	43.9016	L
4/9D	Can	80.9216	L
4/9D	Can	41.5476	L
4/9D	Can	22.4011	L
4/9D	Can	166.719	L
4/9D	Can	71.1294	L
4/9D	Can	91.7734	L
4/9D	Can	79.7237	L
4/9D	Can	47.4273	L
4/9D	Can	90.7067	L
4/9D	Can	62.9623	L
4/9D	Can	76.6009	L
4/9D	Can	29.9823	L
4/9D	Can	216.183	L
4/9D	Can	87.0119	L
4/9D	Can	148.602	L
4/9D	Can	144.054	L
4/9D	Can	62.1448	L
4/9D	Can	46.7384	L
4/9D	Can	194.988	L
4/9D	Can	162.198	L
4/9D	Can	109.557	L
4/9D	Can	81.4151	L
4/9D	Can	26.9041	L
4/9D	Can	86.4966	L
4/9D	Can	45.669	L
4/9D	Can	47.7068	L
4/9D	Can	109.321	L
4/9D	Can	173.479	L
4/9D	Can	51.5933	L
4/9D	Can	47.081	L
4/9D	Can	58.9214	L
4/9D	Can	34.6554	L
4/9D	Can	47.4654	L
4/9D	Can	244.256	L
4/9D	Can	205.668	L
4/9D	Can	209.049	L
4/9D	Can	26.7192	L
4/9D	Can	36.056	L
4/9D	Can	89.995	L
4/9D	Can	59.837	L
4/9D	Can	251.044	L
4/9D	Can	99.7907	L
4/9D	Can	31.2244	L
4/9D	Can	70.0551	L
4/9D	Can	49.9594	L
4/9D	Can	61.3188	L
4/9D	Can	61.7536	L
4/9D	Can	5.11979	L
4/9D	Can	56.5548	L
4/9D	Can	16.9527	L
4/9D	Can	82.7252	L
4/9D	Can	126.458	L
4/9D	Can	79.1996	L
4/9D	Can	137.579	L
4/9D	Can	241.148	L
4/9D	Can	127.133	L
4/9D	Can	196.771	L
4/9D	Can	164.236	L
4/9D	Can	68.2539	L
4/9D	Can	2.84947	L
4/9D	Can	19.4834	L
4/9D	Can	89.4662	L
4/9D	Can	75.1076	L
4/9D	Can	88.9123	L
4/9D	Can	101.192	L
4/9D	Can	-21.4102	L
4/9D	Can	190.558	L
4/9D	Can	23.9395	L
4/9D	Can	15.7403	L
4/9D	Can	95.6398	L
4/9D	Can	67.9947	L
4/9D	Can	35.9355	L
4/9D	Can	32.5998	L
4/9D	Can	10.0251	L
4/9D	Can	77.2355	L
4/9D	Can	22.6488	L
4/9D	Can	17.3526	L
4/9D	Can	28.9629	L
4/9D	Can	39.3555	L
4/9D	Can	48.0004	L
4/9D	Can	88.1229	L
4/9D	Can	96.1109	L
4/9D	Can	34.8529	R
4/9D	Can	7.47609	R
4/9D	Can	4.29252	R
4/9D	Can	83.3199	R
4/9D	Can	81.8583	R
4/9D	Can	37.0616	R
4/9D	Can	29.6202	R
4/9D	Can	-27.6173	R
4/9D	Can	-34.0336	R
4/9D	Can	17.8138	R
4/9D	Can	44.5799	R
4/9D	Can	21.966	R
4/9D	Can	59.8076	R
4/9D	Can	85.0959	R
4/9D	Can	66.8027	R
4/9D	Can	130.648	R
4/9D	Can	118.137	R
4/9D	Can	152.563	R
4/9D	Can	80.7293	R
4/9D	Can	129.595	R
4/9D	Can	59.6678	R
4/9D	Can	68.7535	R
4/9D	Can	89.5929	R
4/9D	Can	92.9082	R
4/9D	Can	95.3541	R
4/9D	Can	60.9058	R
4/9D	Can	146.983	R
4/9D	Can	22.2628	R
4/9D	Can	15.3878	R
4/9D	Can	72.384	R
4/9D	Can	44.3114	R
4/9D	Can	99.2364	R
4/9D	Can	208.488	R
4/9D	Can	30.4428	R
4/9D	Can	7.26425	R
4/9D	Can	12.9049	R
4/9D	Can	16.6306	R
4/9D	Can	38.7201	R
4/9D	Can	95.4032	R
4/9D	Can	41.9973	R
4/9D	Can	29.4449	R
4/9D	Can	106.013	R
4/9D	Can	78.2289	R
4/9D	Can	153.403	R
4/9D	Can	150.419	R
4/9D	Can	99.2832	R
4/9D	Can	12.1914	R
4/9D	Can	41.7968	R
4/9D	Can	29.8161	R
4/9D	Can	47.4015	R
4/9D	Can	23.5732	R
4/9D	Can	130.636	R
4/9D	Can	42.0322	R
4/9D	Can	26.5622	R
4/9D	Can	24.4053	R
4/9D	Can	86.5079	R
4/9D	Can	68.3989	R
4/9D	Can	26.5007	R
4/9D	Can	5.27742	R
4/9D	Can	21.6497	R
4/9D	Can	24.421	R
4/9D	Can	15.0416	R
4/9D	Can	81.7779	R
4/9D	Can	48.2627	R
4/9D	Can	74.3017	R
4/9D	Can	89.5176	R
4/9D	Can	17.3152	R
4/9D	Can	11.9298	R
4/9D	Can	18.6139	R
4/9D	Can	19.926	R
4/9D	Can	18.542	R
4/9D	Can	4.43627	R
4/9D	Can	31.3116	R
4/9D	Can	32.1296	R
4/9D	Can	4.97172	R
4/9D	Can	91.8094	R
4/9D	Can	18.0519	R
4/9D	Can	6.43158	R
4/9D	Can	34.7355	R
4/9D	Can	86.5523	R
4/9D	Can	37.2717	R
4/9D	Can	-2.65427	R
4/9D	Can	5.55964	R
4/9D	Can	25.3562	R
4/9D	Can	104.121	R
4/9D	Can	50.2722	R
4/9D	Can	28.8639	R
4/9D	Can	98.5527	R
4/9D	Can	127.673	R
4/9D	Can	14.5641	R
4/9D	Can	71.1464	R
4/9D	Can	43.2016	R
4/9D	Can	83.1841	R
4/9D	Can	103.591	R
4/9D	Can	94.4907	R
4/9D	Can	153.323	R
4/9D	Can	155.614	R
4/9D	Can	205.679	R
4/9D	Can	151.782	R
4/9D	Can	189.415	R
4/9D	Can	71.0782	R
4/9D	Can	70.5664	R
4/9D	Can	105.781	R
4/9D	Can	125.917	R
4/9D	Can	114.21	R
4/9D	Can	88.1627	R
4/9D	Can	39.7702	R
4/9D	Can	29.1668	R
4/9D	Can	16.1868	R
4/9D	Can	36.4114	R
4/9D	Can	100.027	R
4/9D	Can	155.055	R
4/9D	Can	226.113	R
4/9D	Can	123.133	R
4/9D	Can	24.7005	R
4/9D	Can	16.1153	R
4/9D	Can	10.1914	R
4/9D	Can	25.8512	R
4/9D	Can	117.999	R
4/9D	Can	31.2256	R
4/9D	Can	25.4581	R
4/9D	Can	128.994	R
4/9D	Can	102.223	R
4/9D	Can	131.846	R
4/9D	Can	121.59	R
4/9D	Can	284.956	R
4/9D	Can	12.8473	R
4/9D	Can	52.125	R
4/9D	Can	34.8081	R
4/9D	Can	28.4201	R
4/9D	Can	32.5288	R
4/9D	Can	178.482	R
4/9D	Can	89.8747	R
4/9D	Can	52.9088	R
4/9D	Can	106.333	R
4/9D	Can	200.606	R
4/9D	Can	214.824	R
4/9D	Can	89.0892	R
4/9D	Can	109.734	R
4/9D	Can	15.6487	R
4/9D	Can	33.8669	R
4/9D	Can	15.8713	R
4/9D	Can	94.3825	R
4/9D	Can	51.7269	R
4/9D	Can	92.0068	R
4/9D	Can	116.932	R
4/9D	Can	5.84501	R
4/9D	Can	22.506	R
4/9D	Can	2.84271	R
4/9D	Can	24.5289	R
4/9D	Can	2.81818	R
4/9D	Can	5.92387	R
4/9D	Can	35.3867	R
4/9D	Can	50.6335	R
4/9D	Can	5.8705	R
4/9D	Can	102.909	R
4/9D	Can	16.1541	R
4/9D	Can	39.3324	R
4/9D	Can	20.3943	R
4/9D	Can	55.2869	R
4/9D	ZF	84.621	L
4/9D	ZF	64.2015	L
4/9D	ZF	86.4218	L
4/9D	ZF	75.8705	L
4/9D	ZF	16.379	L
4/9D	ZF	63.2156	L
4/9D	ZF	382.963	L
4/9D	ZF	19.6187	L
4/9D	ZF	10.3773	L
4/9D	ZF	37.0167	L
4/9D	ZF	29.0379	L
4/9D	ZF	45.6816	L
4/9D	ZF	26.8178	L
4/9D	ZF	17.0497	L
4/9D	ZF	64.6253	L
4/9D	ZF	24.577	L
4/9D	ZF	55.2109	L
4/9D	ZF	30.8106	L
4/9D	ZF	24.472	L
4/9D	ZF	99.7583	L
4/9D	ZF	11.5526	L
4/9D	ZF	170.625	L
4/9D	ZF	169.594	L
4/9D	ZF	110.573	L
4/9D	ZF	14.7794	L
4/9D	ZF	109.086	L
4/9D	ZF	134.65	L
4/9D	ZF	134.59	L
4/9D	ZF	30.8675	L
4/9D	ZF	91.3759	L
4/9D	ZF	87.2256	L
4/9D	ZF	66.6469	L
4/9D	ZF	93.2779	L
4/9D	ZF	-3.62281	L
4/9D	ZF	-3.89766	L
4/9D	ZF	44.1775	L
4/9D	ZF	42.5296	L
4/9D	ZF	61.0907	L
4/9D	ZF	22.8244	L
4/9D	ZF	124.195	L
4/9D	ZF	81.92	L
4/9D	ZF	146.364	L
4/9D	ZF	51.4084	L
4/9D	ZF	20.164	L
4/9D	ZF	34.3718	L
4/9D	ZF	52.3227	L
4/9D	ZF	44.8649	L
4/9D	ZF	107.419	L
4/9D	ZF	110.247	L
4/9D	ZF	19.5176	L
4/9D	ZF	12.3015	L
4/9D	ZF	38.3461	L
4/9D	ZF	38.5075	L
4/9D	ZF	24.1065	L
4/9D	ZF	140.294	L
4/9D	ZF	115.582	L
4/9D	ZF	30.415	L
4/9D	ZF	63.6149	L
4/9D	ZF	54.9544	L
4/9D	ZF	24.7752	L
4/9D	ZF	53.3154	L
4/9D	ZF	53.9024	L
4/9D	ZF	43.5164	L
4/9D	ZF	135.838	L
4/9D	ZF	9.70538	L
4/9D	ZF	20.931	L
4/9D	ZF	17.988	L
4/9D	ZF	17.2688	L
4/9D	ZF	13.8803	L
4/9D	ZF	34.2436	L
4/9D	ZF	59.1392	L
4/9D	ZF	46.7346	L
4/9D	ZF	37.0994	L
4/9D	ZF	12.1445	L
4/9D	ZF	38.1015	L
4/9D	ZF	46.6299	L
4/9D	ZF	37.5105	L
4/9D	ZF	61.6818	L
4/9D	ZF	30.568	L
4/9D	ZF	58.6443	L
4/9D	ZF	72.1739	L
4/9D	ZF	82.0522	L
4/9D	ZF	78.55	L
4/9D	ZF	51.4205	L
4/9D	ZF	50.1348	L
4/9D	ZF	11.5164	L
4/9D	ZF	153.984	L
4/9D	ZF	252.269	L
4/9D	ZF	36.9051	L
4/9D	ZF	40.7851	L
4/9D	ZF	53.4276	L
4/9D	ZF	58.2817	L
4/9D	ZF	37.6281	L
4/9D	ZF	43.9124	L
4/9D	ZF	18.1372	L
4/9D	ZF	93.8754	L
4/9D	ZF	29.5551	L
4/9D	ZF	93.9648	L
4/9D	ZF	31.3068	L
4/9D	ZF	29.3459	L
4/9D	ZF	147.018	L
4/9D	ZF	4.42613	L
4/9D	ZF	230.178	L
4/9D	ZF	168.127	L
4/9D	ZF	169.243	L
4/9D	ZF	6.35008	L
4/9D	ZF	155.846	L
4/9D	ZF	274.741	L
4/9D	ZF	167.892	L
4/9D	ZF	8.6306	L
4/9D	ZF	137.729	L
4/9D	ZF	139.478	L
4/9D	ZF	104.145	L
4/9D	ZF	108.911	L
4/9D	ZF	-3.44746	L
4/9D	ZF	107.28	L
4/9D	ZF	16.0985	L
4/9D	ZF	4.23948	L
4/9D	ZF	60.1925	L
4/9D	ZF	29.9921	L
4/9D	ZF	139.79	L
4/9D	ZF	60.5226	L
4/9D	ZF	160.991	L
4/9D	ZF	47.444	L
4/9D	ZF	39.232	L
4/9D	ZF	41.7817	L
4/9D	ZF	83.032	L
4/9D	ZF	69.425	L
4/9D	ZF	123.782	L
4/9D	ZF	130.061	L
4/9D	ZF	43.7893	L
4/9D	ZF	24.824	L
4/9D	ZF	26.7436	L
4/9D	ZF	14.881	L
4/9D	ZF	20.5384	L
4/9D	ZF	107.886	L
4/9D	ZF	79.4313	L
4/9D	ZF	21.1861	L
4/9D	ZF	40.6942	L
4/9D	ZF	39.7657	L
4/9D	ZF	14.8788	L
4/9D	ZF	43.8438	L
4/9D	ZF	38.4297	L
4/9D	ZF	45.1596	L
4/9D	ZF	125.638	L
4/9D	ZF	18.4517	L
4/9D	ZF	21.86	L
4/9D	ZF	16.5871	L
4/9D	ZF	23.3187	L
4/9D	ZF	19.5916	L
4/9D	ZF	55.4172	L
4/9D	ZF	65.3668	L
4/9D	ZF	13.8871	L
4/9D	ZF	21.8828	L
4/9D	ZF	70.4191	L
4/9D	ZF	52.1552	L
4/9D	ZF	51.0393	L
4/9D	ZF	65.231	L
4/9D	ZF	85.5163	L
4/9D	ZF	43.9281	L
4/9D	ZF	127.194	L
4/9D	ZF	109.62	L
4/9D	ZF	52.7785	R
4/9D	ZF	50.1106	R
4/9D	ZF	63.5264	R
4/9D	ZF	49.1228	R
4/9D	ZF	46.8383	R
4/9D	ZF	9.87802	R
4/9D	ZF	18.0771	R
4/9D	ZF	18.2117	R
4/9D	ZF	42.3286	R
4/9D	ZF	23.169	R
4/9D	ZF	23.5381	R
4/9D	ZF	13.032	R
4/9D	ZF	44.0847	R
4/9D	ZF	48.0336	R
4/9D	ZF	54.1939	R
4/9D	ZF	142.254	R
4/9D	ZF	59.3105	R
4/9D	ZF	45.2129	R
4/9D	ZF	99.0536	R
4/9D	ZF	71.5766	R
4/9D	ZF	80.3671	R
4/9D	ZF	83.7637	R
4/9D	ZF	106.789	R
4/9D	ZF	160.701	R
4/9D	ZF	231.918	R
4/9D	ZF	76.5019	R
4/9D	ZF	86.0587	R
4/9D	ZF	84.5364	R
4/9D	ZF	74.5248	R
4/9D	ZF	49.4985	R
4/9D	ZF	136.239	R
4/9D	ZF	80.0541	R
4/9D	ZF	93.7379	R
4/9D	ZF	72.1466	R
4/9D	ZF	65.7147	R
4/9D	ZF	179.642	R
4/9D	ZF	50.1967	R
4/9D	ZF	99.5615	R
4/9D	ZF	195.44	R
4/9D	ZF	115.085	R
4/9D	ZF	59.4488	R
4/9D	ZF	83.9849	R
4/9D	ZF	67.1787	R
4/9D	ZF	100.545	R
4/9D	ZF	77.482	R
4/9D	ZF	98.3967	R
4/9D	ZF	49.4821	R
4/9D	ZF	86.3007	R
4/9D	ZF	69.523	R
4/9D	ZF	11.0157	R
4/9D	ZF	48.3302	R
4/9D	ZF	55.0329	R
4/9D	ZF	15.0263	R
4/9D	ZF	96.3427	R
4/9D	ZF	19.8583	R
4/9D	ZF	161.541	R
4/9D	ZF	60.0909	R
4/9D	ZF	56.8626	R
4/9D	ZF	49.1105	R
4/9D	ZF	29.1665	R
4/9D	ZF	13.3723	R
4/9D	ZF	25.5518	R
4/9D	ZF	61.754	R
4/9D	ZF	38.5022	R
4/9D	ZF	103.79	R
4/9D	ZF	112.081	R
4/9D	ZF	17.3218	R
4/9D	ZF	12.074	R
4/9D	ZF	52.7243	R
4/9D	ZF	227.366	R
4/9D	ZF	30.1197	R
4/9D	ZF	59.1631	R
4/9D	ZF	61.0544	R
4/9D	ZF	50.6476	R
4/9D	ZF	56.5368	R
4/9D	ZF	60.8828	R
4/9D	ZF	11.3076	R
4/9D	ZF	44.4017	R
4/9D	ZF	43.7308	R
4/9D	ZF	65.7635	R
4/9D	ZF	14.7232	R
4/9D	ZF	84.251	R
4/9D	ZF	85.1911	R
4/9D	ZF	84.0268	R
4/9D	ZF	75.6971	R
4/9D	ZF	78.4231	R
4/9D	ZF	126.445	R
4/9D	ZF	62.479	R
4/9D	ZF	15.7381	R
4/9D	ZF	40.1669	R
4/9D	ZF	62.7842	R
4/9D	ZF	45.3806	R
4/9D	ZF	7.39871	R
4/9D	ZF	124.113	R
4/9D	ZF	58.0933	R
4/9D	ZF	120.199	R
4/9D	ZF	209.322	R
4/9D	ZF	37.3115	R
4/9D	ZF	45.6549	R
4/9D	ZF	75.2022	R
4/9D	ZF	61.3613	R
4/9D	ZF	143.245	R
4/9D	ZF	112.707	R
4/9D	ZF	122.651	R
4/9D	ZF	123.514	R
4/9D	ZF	211.095	R
4/9D	ZF	197.373	R
4/9D	ZF	311.724	R
4/9D	ZF	129.891	R
4/9D	ZF	171.688	R
4/9D	ZF	175.23	R
4/9D	ZF	135.652	R
4/9D	ZF	45.7183	R
4/9D	ZF	62.7688	R
4/9D	ZF	182.744	R
4/9D	ZF	142.142	R
4/9D	ZF	89.628	R
4/9D	ZF	75.8793	R
4/9D	ZF	180.253	R
4/9D	ZF	28.8819	R
4/9D	ZF	60.4413	R
4/9D	ZF	181.992	R
4/9D	ZF	144.25	R
4/9D	ZF	93.5228	R
4/9D	ZF	95.1976	R
4/9D	ZF	84.2484	R
4/9D	ZF	88.7231	R
4/9D	ZF	80.1831	R
4/9D	ZF	82.6289	R
4/9D	ZF	53.3694	R
4/9D	ZF	80.4621	R
4/9D	ZF	36.5339	R
4/9D	ZF	11.1671	R
4/9D	ZF	90.3362	R
4/9D	ZF	57.0294	R
4/9D	ZF	26.8834	R
4/9D	ZF	128.947	R
4/9D	ZF	21.3842	R
4/9D	ZF	243.777	R
4/9D	ZF	71.5114	R
4/9D	ZF	66.3223	R
4/9D	ZF	75.6717	R
4/9D	ZF	45.2083	R
4/9D	ZF	32.0154	R
4/9D	ZF	38.8331	R
4/9D	ZF	53.7677	R
4/9D	ZF	51.6377	R
4/9D	ZF	151.608	R
4/9D	ZF	172.515	R
4/9D	ZF	20.2163	R
4/9D	ZF	17.6261	R
4/9D	ZF	93.4467	R
4/9D	ZF	173.732	R
4/9D	ZF	26.579	R
4/9D	ZF	47.6718	R
4/9D	ZF	10.9345	R
4/9D	ZF	44.1502	R
4/9D	ZF	59.3016	R
4/9D	ZF	10.915	R
4/9D	ZF	12.9702	R
4/9D	ZF	32.1951	R
4/9D	ZF	71.2334	R
4/9D	ZF	107.755	R
4/9D	ZF	15.9049	R
4/9D	ZF	140.573	R
4/9D	ZF	63.3288	R

## Sheet: Figure 5
ARM	stim	env	dur	hem	ENV
71.6372	ZF	HET	14D	L	Het-Env
37.3018	ZF	HET	14D	L	Het-Env
81.814	ZF	HET	14D	L	Het-Env
86.8103	ZF	HET	14D	L	Het-Env
32.2142	ZF	HET	14D	L	Het-Env
36.58	ZF	HET	14D	L	Het-Env
16.7016	ZF	HET	14D	L	Het-Env
47.7609	ZF	HET	14D	L	Het-Env
59.1007	ZF	HET	14D	L	Het-Env
51.6267	ZF	HET	14D	L	Het-Env
47.2805	ZF	HET	14D	L	Het-Env
105.155	ZF	HET	14D	L	Het-Env
60.2139	ZF	HET	14D	L	Het-Env
68.0656	ZF	HET	14D	L	Het-Env
47.7867	ZF	HET	14D	L	Het-Env
39.0976	ZF	HET	14D	L	Het-Env
91.8498	ZF	HET	14D	L	Het-Env
51.451	ZF	HET	14D	L	Het-Env
41.6376	ZF	HET	14D	L	Het-Env
23.9447	ZF	HET	14D	L	Het-Env
5.95096	ZF	HET	14D	L	Het-Env
-5.44653	ZF	HET	14D	L	Het-Env
36.3388	ZF	HET	14D	L	Het-Env
27.2159	ZF	HET	14D	L	Het-Env
166.665	ZF	HET	14D	L	Het-Env
176.085	ZF	HET	14D	L	Het-Env
136.31	ZF	HET	14D	L	Het-Env
190.921	ZF	HET	14D	L	Het-Env
12.8494	ZF	HET	14D	L	Het-Env
88.8925	ZF	HET	14D	L	Het-Env
71.0908	ZF	HET	14D	L	Het-Env
96.036	ZF	HET	14D	L	Het-Env
182.526	ZF	HET	14D	L	Het-Env
173.881	ZF	HET	14D	L	Het-Env
81.1859	ZF	HET	14D	L	Het-Env
75.004	ZF	HET	14D	L	Het-Env
71.6028	ZF	HET	14D	L	Het-Env
163.041	ZF	HET	14D	L	Het-Env
149.707	ZF	HET	14D	L	Het-Env
122.713	ZF	HET	14D	L	Het-Env
128.583	ZF	HET	14D	L	Het-Env
125.487	ZF	HET	30D	L	Het-Env
27.8721	ZF	HET	30D	L	Het-Env
25.214	ZF	HET	30D	L	Het-Env
40.2889	ZF	HET	30D	L	Het-Env
106.877	ZF	HET	30D	L	Het-Env
55.6005	ZF	HET	30D	L	Het-Env
74.0789	ZF	HET	30D	L	Het-Env
50.7603	ZF	HET	30D	L	Het-Env
15.1065	ZF	HET	30D	L	Het-Env
22.4531	ZF	HET	30D	L	Het-Env
11.4127	ZF	HET	30D	L	Het-Env
56.9761	ZF	HET	30D	L	Het-Env
36.3087	ZF	HET	30D	L	Het-Env
30.2541	ZF	HET	30D	L	Het-Env
10.5294	ZF	HET	30D	L	Het-Env
13.1422	ZF	HET	30D	L	Het-Env
47.4363	ZF	HET	30D	L	Het-Env
132.293	ZF	HET	30D	L	Het-Env
6.83315	ZF	HET	30D	L	Het-Env
94.7539	ZF	HET	30D	L	Het-Env
147.465	ZF	HET	30D	L	Het-Env
62.3583	ZF	HET	30D	L	Het-Env
28.7418	ZF	HET	30D	L	Het-Env
71.3188	ZF	HET	30D	L	Het-Env
254.82	ZF	HET	30D	L	Het-Env
238.014	ZF	HET	30D	L	Het-Env
38.1862	ZF	HET	30D	L	Het-Env
86.0069	ZF	HET	30D	L	Het-Env
66.1202	ZF	HET	30D	L	Het-Env
28.9135	ZF	HET	30D	L	Het-Env
161.158	ZF	HET	30D	L	Het-Env
84.6282	ZF	HET	30D	L	Het-Env
307.189	ZF	HET	30D	L	Het-Env
118.569	ZF	HET	30D	L	Het-Env
74.3417	ZF	HET	30D	L	Het-Env
61.2787	ZF	HET	30D	L	Het-Env
27.666	ZF	HET	30D	L	Het-Env
40.9797	ZF	HET	30D	L	Het-Env
78.6573	ZF	HET	30D	L	Het-Env
200.611	ZF	HET	30D	L	Het-Env
68.2916	ZF	HET	30D	L	Het-Env
128.159	ZF	HET	30D	L	Het-Env
76.3049	ZF	HET	30D	L	Het-Env
93.1493	ZF	HET	30D	L	Het-Env
93.9535	ZF	HET	30D	L	Het-Env
43.728	ZF	HET	30D	L	Het-Env
18.3619	ZF	HET	30D	L	Het-Env
60.9368	ZF	HET	30D	L	Het-Env
95.3776	ZF	HET	30D	L	Het-Env
51.8793	ZF	HET	30D	L	Het-Env
34.6842	ZF	HET	30D	L	Het-Env
98.3278	ZF	HET	30D	L	Het-Env
59.2249	ZF	HET	30D	L	Het-Env
77.6111	ZF	HET	30D	L	Het-Env
16.8791	ZF	HET	30D	L	Het-Env
13.7494	ZF	HET	30D	L	Het-Env
98.933	ZF	HET	30D	L	Het-Env
66.2601	ZF	HET	30D	L	Het-Env
44.5652	ZF	HET	30D	L	Het-Env
77.8893	ZF	HET	30D	L	Het-Env
54.5306	ZF	HET	30D	L	Het-Env
11.2095	ZF	HET	30D	L	Het-Env
23.7984	ZF	HET	30D	L	Het-Env
18.0383	ZF	HET	30D	L	Het-Env
22.1451	ZF	HET	30D	L	Het-Env
101.295	ZF	HET	30D	L	Het-Env
17.09	ZF	HET	30D	L	Het-Env
47.1439	ZF	HET	30D	L	Het-Env
44.5304	ZF	HET	30D	L	Het-Env
96.1842	ZF	HET	30D	L	Het-Env
121.166	ZF	HET	30D	L	Het-Env
11.7093	ZF	HET	30D	L	Het-Env
25.9913	ZF	HET	30D	L	Het-Env
37.8258	ZF	HET	30D	L	Het-Env
77.2547	ZF	HET	30D	L	Het-Env
9.51444	ZF	HET	30D	L	Het-Env
80.7845	ZF	HET	30D	L	Het-Env
16.6204	ZF	HET	30D	L	Het-Env
27.687	ZF	HET	30D	L	Het-Env
49.3524	ZF	HET	30D	L	Het-Env
25.7439	ZF	HET	30D	L	Het-Env
9.47976	ZF	HET	30D	L	Het-Env
18.3818	ZF	HET	30D	L	Het-Env
13.7088	ZF	HET	30D	L	Het-Env
18.2797	ZF	HET	30D	L	Het-Env
25.1508	ZF	HET	30D	L	Het-Env
9.78156	ZF	HET	30D	L	Het-Env
16.3864	ZF	HET	30D	L	Het-Env
51.0211	ZF	CON	14D	L	Con-Env
23.9502	ZF	CON	14D	L	Con-Env
79.2797	ZF	CON	14D	L	Con-Env
60.5422	ZF	CON	14D	L	Con-Env
10.2962	ZF	CON	14D	L	Con-Env
109.274	ZF	CON	14D	L	Con-Env
16.5844	ZF	CON	14D	L	Con-Env
13.1911	ZF	CON	14D	L	Con-Env
40.6929	ZF	CON	14D	L	Con-Env
8.45064	ZF	CON	14D	L	Con-Env
19.0162	ZF	CON	14D	L	Con-Env
18.9423	ZF	CON	14D	L	Con-Env
48.9298	ZF	CON	14D	L	Con-Env
34.5906	ZF	CON	14D	L	Con-Env
28.2336	ZF	CON	14D	L	Con-Env
45.3972	ZF	CON	14D	L	Con-Env
6.75203	ZF	CON	14D	L	Con-Env
57.938	ZF	CON	14D	L	Con-Env
99.7775	ZF	CON	14D	L	Con-Env
24.6777	ZF	CON	14D	L	Con-Env
15.4377	ZF	CON	14D	L	Con-Env
102.642	ZF	CON	14D	L	Con-Env
122.128	ZF	CON	14D	L	Con-Env
8.91151	ZF	CON	14D	L	Con-Env
240.271	ZF	CON	14D	L	Con-Env
86.2334	ZF	CON	30D	L	Con-Env
74.7997	ZF	CON	30D	L	Con-Env
83.9002	ZF	CON	30D	L	Con-Env
122.724	ZF	CON	30D	L	Con-Env
71.7535	ZF	CON	30D	L	Con-Env
68.8477	ZF	CON	30D	L	Con-Env
71.4613	ZF	CON	30D	L	Con-Env
53.6824	ZF	CON	30D	L	Con-Env
37.5202	ZF	CON	30D	L	Con-Env
42.2374	ZF	CON	30D	L	Con-Env
85.7321	ZF	CON	30D	L	Con-Env
43.4711	ZF	CON	30D	L	Con-Env
24.1088	ZF	CON	30D	L	Con-Env
22.5189	ZF	CON	30D	L	Con-Env
13.2075	ZF	CON	30D	L	Con-Env
27.7493	ZF	CON	30D	L	Con-Env
25.7452	ZF	CON	30D	L	Con-Env
46.6154	ZF	CON	30D	L	Con-Env
199.236	ZF	CON	30D	L	Con-Env
59.7397	ZF	CON	30D	L	Con-Env
10.4046	ZF	CON	30D	L	Con-Env
10.1805	ZF	CON	30D	L	Con-Env
1.77819	ZF	CON	30D	L	Con-Env
6.22493	ZF	CON	30D	L	Con-Env
6.59256	ZF	CON	30D	L	Con-Env
13.0985	ZF	CON	30D	L	Con-Env
104.694	ZF	CON	30D	L	Con-Env
116.392	ZF	CON	30D	L	Con-Env
195.719	ZF	CON	30D	L	Con-Env
193.213	ZF	CON	30D	L	Con-Env
55.3972	ZF	CON	30D	L	Con-Env
121.407	ZF	CON	30D	L	Con-Env
17.1121	ZF	CON	30D	L	Con-Env
134.009	ZF	CON	30D	L	Con-Env
99.538	ZF	CON	30D	L	Con-Env
88.5795	ZF	CON	30D	L	Con-Env
77.4936	ZF	CON	30D	L	Con-Env
84.4566	ZF	CON	30D	L	Con-Env
74.6966	ZF	CON	30D	L	Con-Env
76.2162	ZF	CON	30D	L	Con-Env
59.526	ZF	CON	30D	L	Con-Env
42.0194	ZF	CON	30D	L	Con-Env
40.0283	ZF	CON	30D	L	Con-Env
17.6552	ZF	CON	30D	L	Con-Env
24.5773	ZF	CON	30D	L	Con-Env
23.8359	ZF	CON	30D	L	Con-Env
54.6334	ZF	CON	30D	L	Con-Env
200.958	ZF	CON	30D	L	Con-Env
101.797	ZF	CON	30D	L	Con-Env
45.9449	ZF	CON	30D	L	Con-Env
20.3883	ZF	CON	30D	L	Con-Env
21.2301	ZF	CON	30D	L	Con-Env
30.9899	ZF	CON	30D	L	Con-Env
19.2811	ZF	CON	30D	L	Con-Env
37.5225	ZF	CON	30D	L	Con-Env
176.662	ZF	CON	30D	L	Con-Env
112.458	ZF	CON	30D	L	Con-Env
52.6343	ZF	CON	30D	L	Con-Env
141.426	ZF	CON	30D	L	Con-Env
101.704	ZF	CON	30D	L	Con-Env
119.58	ZF	CON	30D	L	Con-Env
73.2085	ZF	CON	30D	L	Con-Env
43.0301	ZF	CON	30D	L	Con-Env
109.195	ZF	CON	30D	L	Con-Env
55.3062	ZF	CON	30D	L	Con-Env
46.8547	ZF	CON	30D	L	Con-Env
64.1321	ZF	CON	30D	L	Con-Env
48.2688	ZF	CON	30D	L	Con-Env
84.1768	ZF	CON	30D	L	Con-Env
84.3449	ZF	CON	30D	L	Con-Env
197.258	ZF	CON	30D	L	Con-Env
24.5031	ZF	CON	30D	L	Con-Env
22.3052	ZF	CON	30D	L	Con-Env
28.145	ZF	CON	30D	L	Con-Env
131.11	ZF	CON	30D	L	Con-Env
55.1317	ZF	CON	30D	L	Con-Env
100.405	ZF	CON	30D	L	Con-Env
144.7	ZF	CON	30D	L	Con-Env
269.349	ZF	CON	30D	L	Con-Env
6.45647	ZF	CON	30D	L	Con-Env
20.5504	ZF	CON	30D	L	Con-Env
26.5319	ZF	CON	30D	L	Con-Env
147.247	ZF	CON	30D	L	Con-Env
23.1528	ZF	CON	30D	L	Con-Env
27.9365	ZF	CON	30D	L	Con-Env
58.5044	ZF	CON	30D	L	Con-Env
230.235	ZF	CON	30D	L	Con-Env
55.7333	ZF	CON	30D	L	Con-Env
107.639	ZF	CON	30D	L	Con-Env
29.8098	ZF	CON	30D	L	Con-Env
42.4187	ZF	CON	30D	L	Con-Env
33.2782	ZF	CON	30D	L	Con-Env
35.4689	ZF	CON	30D	L	Con-Env
26.5169	ZF	CON	30D	L	Con-Env
33.9152	ZF	CON	30D	L	Con-Env
31.3807	ZF	CON	30D	L	Con-Env
15.8609	ZF	CON	30D	L	Con-Env
15.3093	ZF	CON	30D	L	Con-Env
15.3817	ZF	CON	30D	L	Con-Env
10.9411	ZF	CON	30D	L	Con-Env
202.622	ZF	CON	30D	L	Con-Env
31.1648	ZF	CON	30D	L	Con-Env
7.50697	ZF	CON	30D	L	Con-Env
26.1586	ZF	CON	30D	L	Con-Env
151.695	ZF	CON	30D	L	Con-Env
136.508	ZF	CON	30D	L	Con-Env
99.4086	ZF	HET	14D	R	Het-Env
118.159	ZF	HET	14D	R	Het-Env
118.456	ZF	HET	14D	R	Het-Env
142.729	ZF	HET	14D	R	Het-Env
127.339	ZF	HET	14D	R	Het-Env
193.564	ZF	HET	14D	R	Het-Env
99.3438	ZF	HET	14D	R	Het-Env
79.2978	ZF	HET	14D	R	Het-Env
39.9792	ZF	HET	14D	R	Het-Env
163.597	ZF	HET	14D	R	Het-Env
299.848	ZF	HET	14D	R	Het-Env
98.6906	ZF	HET	14D	R	Het-Env
295.092	ZF	HET	14D	R	Het-Env
95.4198	ZF	HET	14D	R	Het-Env
38.5155	ZF	HET	14D	R	Het-Env
95.5065	ZF	HET	14D	R	Het-Env
105.357	ZF	HET	14D	R	Het-Env
184.156	ZF	HET	14D	R	Het-Env
253.037	ZF	HET	14D	R	Het-Env
216.797	ZF	HET	14D	R	Het-Env
14.6292	ZF	HET	14D	R	Het-Env
12.5515	ZF	HET	14D	R	Het-Env
15.3933	ZF	HET	14D	R	Het-Env
55.5432	ZF	HET	14D	R	Het-Env
95.5656	ZF	HET	14D	R	Het-Env
120.661	ZF	HET	14D	R	Het-Env
113.622	ZF	HET	14D	R	Het-Env
221.861	ZF	HET	14D	R	Het-Env
15.1934	ZF	HET	14D	R	Het-Env
27.9308	ZF	HET	14D	R	Het-Env
3.07375	ZF	HET	14D	R	Het-Env
114.227	ZF	HET	14D	R	Het-Env
56.1959	ZF	HET	14D	R	Het-Env
138.354	ZF	HET	14D	R	Het-Env
51.1179	ZF	HET	14D	R	Het-Env
144.153	ZF	HET	14D	R	Het-Env
53.3321	ZF	HET	14D	R	Het-Env
3.12233	ZF	HET	14D	R	Het-Env
83.7055	ZF	HET	30D	R	Het-Env
34.4829	ZF	HET	30D	R	Het-Env
9.2568	ZF	HET	30D	R	Het-Env
27.5748	ZF	HET	30D	R	Het-Env
12.3013	ZF	HET	30D	R	Het-Env
321.27	ZF	HET	30D	R	Het-Env
61.2455	ZF	HET	30D	R	Het-Env
73.3106	ZF	HET	30D	R	Het-Env
45.5896	ZF	HET	30D	R	Het-Env
40.2492	ZF	HET	30D	R	Het-Env
22.2503	ZF	HET	30D	R	Het-Env
225.787	ZF	HET	30D	R	Het-Env
58.7428	ZF	HET	30D	R	Het-Env
40.4586	ZF	HET	30D	R	Het-Env
41.7112	ZF	HET	30D	R	Het-Env
107.827	ZF	HET	30D	R	Het-Env
25.5572	ZF	HET	30D	R	Het-Env
29.7551	ZF	HET	30D	R	Het-Env
38.4451	ZF	HET	30D	R	Het-Env
71.4913	ZF	HET	30D	R	Het-Env
59.2694	ZF	HET	30D	R	Het-Env
25.5024	ZF	HET	30D	R	Het-Env
40.6247	ZF	HET	30D	R	Het-Env
59.0275	ZF	HET	30D	R	Het-Env
117.735	ZF	HET	30D	R	Het-Env
64.2656	ZF	HET	30D	R	Het-Env
78.5947	ZF	HET	30D	R	Het-Env
370.417	ZF	HET	30D	R	Het-Env
12.9469	ZF	HET	30D	R	Het-Env
76.3569	ZF	HET	30D	R	Het-Env
71.9705	ZF	HET	30D	R	Het-Env
43.7958	ZF	HET	30D	R	Het-Env
21.5116	ZF	HET	30D	R	Het-Env
210.186	ZF	HET	30D	R	Het-Env
24.4086	ZF	HET	30D	R	Het-Env
3.70519	ZF	HET	30D	R	Het-Env
132.747	ZF	HET	30D	R	Het-Env
40.7673	ZF	HET	30D	R	Het-Env
12.6395	ZF	HET	30D	R	Het-Env
95.4177	ZF	HET	30D	R	Het-Env
66.2946	ZF	HET	30D	R	Het-Env
130.2	ZF	HET	30D	R	Het-Env
97.7696	ZF	HET	30D	R	Het-Env
41.6666	ZF	HET	30D	R	Het-Env
33.5365	ZF	HET	30D	R	Het-Env
33.1508	ZF	HET	30D	R	Het-Env
29.1951	ZF	HET	30D	R	Het-Env
120.245	ZF	HET	30D	R	Het-Env
32.6536	ZF	HET	30D	R	Het-Env
106.707	ZF	HET	30D	R	Het-Env
44.6143	ZF	HET	30D	R	Het-Env
186.034	ZF	HET	30D	R	Het-Env
66.3462	ZF	HET	30D	R	Het-Env
50.5717	ZF	HET	30D	R	Het-Env
69.5606	ZF	HET	30D	R	Het-Env
16.9567	ZF	HET	30D	R	Het-Env
39.3482	ZF	HET	30D	R	Het-Env
27.5166	ZF	HET	30D	R	Het-Env
174.136	ZF	HET	30D	R	Het-Env
83.0968	ZF	HET	30D	R	Het-Env
52.3304	ZF	HET	30D	R	Het-Env
21.9469	ZF	HET	30D	R	Het-Env
18.2269	ZF	HET	30D	R	Het-Env
19.3928	ZF	HET	30D	R	Het-Env
7.97884	ZF	HET	30D	R	Het-Env
152.462	ZF	HET	30D	R	Het-Env
183.569	ZF	HET	30D	R	Het-Env
93.6492	ZF	HET	30D	R	Het-Env
128.687	ZF	HET	30D	R	Het-Env
146.014	ZF	HET	30D	R	Het-Env
162.123	ZF	HET	30D	R	Het-Env
95.0964	ZF	HET	30D	R	Het-Env
48.7285	ZF	HET	30D	R	Het-Env
125.05	ZF	HET	30D	R	Het-Env
129.808	ZF	HET	30D	R	Het-Env
177.279	ZF	HET	30D	R	Het-Env
154.805	ZF	HET	30D	R	Het-Env
109.189	ZF	HET	30D	R	Het-Env
31.0372	ZF	HET	30D	R	Het-Env
69.2436	ZF	HET	30D	R	Het-Env
106.5	ZF	HET	30D	R	Het-Env
118.045	ZF	HET	30D	R	Het-Env
177.176	ZF	HET	30D	R	Het-Env
191.018	ZF	HET	30D	R	Het-Env
16.6404	ZF	HET	30D	R	Het-Env
36.315	ZF	HET	30D	R	Het-Env
24.2629	ZF	HET	30D	R	Het-Env
41.7337	ZF	HET	30D	R	Het-Env
94.4801	ZF	HET	30D	R	Het-Env
117.201	ZF	HET	30D	R	Het-Env
14.3021	ZF	CON	14D	R	Con-Env
279.524	ZF	CON	14D	R	Con-Env
149.04	ZF	CON	14D	R	Con-Env
86.0555	ZF	CON	14D	R	Con-Env
174.589	ZF	CON	14D	R	Con-Env
140.573	ZF	CON	14D	R	Con-Env
22.9246	ZF	CON	14D	R	Con-Env
8.17685	ZF	CON	14D	R	Con-Env
337.828	ZF	CON	14D	R	Con-Env
33.8007	ZF	CON	14D	R	Con-Env
12.2853	ZF	CON	14D	R	Con-Env
11.569	ZF	CON	14D	R	Con-Env
25.3533	ZF	CON	14D	R	Con-Env
67.6722	ZF	CON	14D	R	Con-Env
40.614	ZF	CON	14D	R	Con-Env
280.575	ZF	CON	14D	R	Con-Env
42.1511	ZF	CON	14D	R	Con-Env
195.38	ZF	CON	14D	R	Con-Env
83.9624	ZF	CON	14D	R	Con-Env
78.6744	ZF	CON	14D	R	Con-Env
57.4755	ZF	CON	14D	R	Con-Env
59.7232	ZF	CON	14D	R	Con-Env
18.635	ZF	CON	14D	R	Con-Env
7.17011	ZF	CON	14D	R	Con-Env
76.7014	ZF	CON	14D	R	Con-Env
132.848	ZF	CON	14D	R	Con-Env
81.3537	ZF	CON	14D	R	Con-Env
36.958	ZF	CON	14D	R	Con-Env
20.9439	ZF	CON	14D	R	Con-Env
2.75013	ZF	CON	14D	R	Con-Env
151.22	ZF	CON	14D	R	Con-Env
140.73	ZF	CON	14D	R	Con-Env
168.896	ZF	CON	14D	R	Con-Env
103.975	ZF	CON	14D	R	Con-Env
15.742	ZF	CON	14D	R	Con-Env
25.389	ZF	CON	14D	R	Con-Env
28.7126	ZF	CON	14D	R	Con-Env
63.0668	ZF	CON	14D	R	Con-Env
50.0837	ZF	CON	14D	R	Con-Env
66.2794	ZF	CON	14D	R	Con-Env
41.2594	ZF	CON	14D	R	Con-Env
54.0036	ZF	CON	30D	R	Con-Env
30.6053	ZF	CON	30D	R	Con-Env
72.0249	ZF	CON	30D	R	Con-Env
28.4289	ZF	CON	30D	R	Con-Env
35.9815	ZF	CON	30D	R	Con-Env
57.1119	ZF	CON	30D	R	Con-Env
15.6921	ZF	CON	30D	R	Con-Env
64.7431	ZF	CON	30D	R	Con-Env
29.2236	ZF	CON	30D	R	Con-Env
26.4758	ZF	CON	30D	R	Con-Env
87.6465	ZF	CON	30D	R	Con-Env
105.978	ZF	CON	30D	R	Con-Env
52.4817	ZF	CON	30D	R	Con-Env
43.6645	ZF	CON	30D	R	Con-Env
58.9735	ZF	CON	30D	R	Con-Env
21.2602	ZF	CON	30D	R	Con-Env
104.443	ZF	CON	30D	R	Con-Env
47.1635	ZF	CON	30D	R	Con-Env
94.1238	ZF	CON	30D	R	Con-Env
214.886	ZF	CON	30D	R	Con-Env
76.0256	ZF	CON	30D	R	Con-Env
65.1895	ZF	CON	30D	R	Con-Env
31.0617	ZF	CON	30D	R	Con-Env
10.3785	ZF	CON	30D	R	Con-Env
161.989	ZF	CON	30D	R	Con-Env
236.586	ZF	CON	30D	R	Con-Env
277.742	ZF	CON	30D	R	Con-Env
83.0135	ZF	CON	30D	R	Con-Env
66.0388	ZF	CON	30D	R	Con-Env
107.151	ZF	CON	30D	R	Con-Env
253.102	ZF	CON	30D	R	Con-Env
64.629	ZF	CON	30D	R	Con-Env
45.1396	ZF	CON	30D	R	Con-Env
111.874	ZF	CON	30D	R	Con-Env
19.9885	ZF	CON	30D	R	Con-Env
53.2884	ZF	CON	30D	R	Con-Env
187.303	ZF	CON	30D	R	Con-Env
147.536	ZF	CON	30D	R	Con-Env
75.7236	ZF	CON	30D	R	Con-Env
31.797	ZF	CON	30D	R	Con-Env
50.8204	ZF	CON	30D	R	Con-Env
27.4742	ZF	CON	30D	R	Con-Env
21.8428	ZF	CON	30D	R	Con-Env
66.0966	ZF	CON	30D	R	Con-Env
189.279	ZF	CON	30D	R	Con-Env
68.1844	ZF	CON	30D	R	Con-Env
102.383	ZF	CON	30D	R	Con-Env
173.516	ZF	CON	30D	R	Con-Env
130.105	ZF	CON	30D	R	Con-Env
108.863	ZF	CON	30D	R	Con-Env
40.5705	ZF	CON	30D	R	Con-Env
48.9938	ZF	CON	30D	R	Con-Env
41.5666	ZF	CON	30D	R	Con-Env
74.6052	ZF	CON	30D	R	Con-Env
135.968	ZF	CON	30D	R	Con-Env
77.8299	ZF	CON	30D	R	Con-Env
25.2534	ZF	CON	30D	R	Con-Env
100.675	ZF	CON	30D	R	Con-Env
173.242	ZF	CON	30D	R	Con-Env
71.679	ZF	CON	30D	R	Con-Env
137.175	ZF	CON	30D	R	Con-Env
82.0035	ZF	CON	30D	R	Con-Env
53.117	ZF	CON	30D	R	Con-Env
44.7754	ZF	CON	30D	R	Con-Env
72.7913	ZF	CON	30D	R	Con-Env
182.737	ZF	CON	30D	R	Con-Env
146.154	ZF	CON	30D	R	Con-Env
156.077	ZF	CON	30D	R	Con-Env
166.682	ZF	CON	30D	R	Con-Env
121.761	ZF	CON	30D	R	Con-Env
51.8805	ZF	CON	30D	R	Con-Env
18.2983	ZF	CON	30D	R	Con-Env
107.554	ZF	CON	30D	R	Con-Env
147.876	ZF	CON	30D	R	Con-Env
224.242	ZF	CON	30D	R	Con-Env
124.321	ZF	CON	30D	R	Con-Env
211.092	ZF	CON	30D	R	Con-Env
102.704	ZF	CON	30D	R	Con-Env
101.099	ZF	CON	30D	R	Con-Env
15.3422	ZF	CON	30D	R	Con-Env
295.347	ZF	CON	30D	R	Con-Env
61.1815	ZF	CON	30D	R	Con-Env
59.8818	ZF	CON	30D	R	Con-Env
30.076	ZF	CON	30D	R	Con-Env
93.9401	ZF	CON	30D	R	Con-Env
142.364	ZF	CON	30D	R	Con-Env
57.2746	ZF	CON	30D	R	Con-Env
31.8679	ZF	CON	30D	R	Con-Env
144.503	ZF	CON	30D	R	Con-Env
13.6516	ZF	CON	30D	R	Con-Env
17.8373	ZF	CON	30D	R	Con-Env
115.251	ZF	CON	30D	R	Con-Env
60.2491	ZF	CON	30D	R	Con-Env
					Con-Env
54.1183	CAN	HET	14D	L	Het-Env
23.9016	CAN	HET	14D	L	Het-Env
90.8835	CAN	HET	14D	L	Het-Env
42.9498	CAN	HET	14D	L	Het-Env
33.6445	CAN	HET	14D	L	Het-Env
26.8908	CAN	HET	14D	L	Het-Env
19.3731	CAN	HET	14D	L	Het-Env
44.7138	CAN	HET	14D	L	Het-Env
35.6074	CAN	HET	14D	L	Het-Env
49.0848	CAN	HET	14D	L	Het-Env
37.1514	CAN	HET	14D	L	Het-Env
75.2561	CAN	HET	14D	L	Het-Env
53.2093	CAN	HET	14D	L	Het-Env
36.2122	CAN	HET	14D	L	Het-Env
43.5694	CAN	HET	14D	L	Het-Env
32.378	CAN	HET	14D	L	Het-Env
106.407	CAN	HET	14D	L	Het-Env
30.338	CAN	HET	14D	L	Het-Env
29.2699	CAN	HET	14D	L	Het-Env
21.6491	CAN	HET	14D	L	Het-Env
37.252	CAN	HET	14D	L	Het-Env
56.0251	CAN	HET	14D	L	Het-Env
55.3131	CAN	HET	14D	L	Het-Env
41.7945	CAN	HET	14D	L	Het-Env
182.384	CAN	HET	14D	L	Het-Env
146.194	CAN	HET	14D	L	Het-Env
116.189	CAN	HET	14D	L	Het-Env
184.571	CAN	HET	14D	L	Het-Env
27.6925	CAN	HET	14D	L	Het-Env
79.9224	CAN	HET	14D	L	Het-Env
72.3556	CAN	HET	14D	L	Het-Env
88.1328	CAN	HET	14D	L	Het-Env
129.753	CAN	HET	14D	L	Het-Env
155.846	CAN	HET	14D	L	Het-Env
68.5177	CAN	HET	14D	L	Het-Env
104.797	CAN	HET	14D	L	Het-Env
87.0611	CAN	HET	14D	L	Het-Env
115.543	CAN	HET	14D	L	Het-Env
149.446	CAN	HET	14D	L	Het-Env
121.474	CAN	HET	14D	L	Het-Env
123.834	CAN	HET	14D	L	Het-Env
65.7811	CAN	HET	30D	L	Het-Env
21.2702	CAN	HET	30D	L	Het-Env
16.3052	CAN	HET	30D	L	Het-Env
0.09566	CAN	HET	30D	L	Het-Env
19.2051	CAN	HET	30D	L	Het-Env
25.1709	CAN	HET	30D	L	Het-Env
-24.3795	CAN	HET	30D	L	Het-Env
48.9907	CAN	HET	30D	L	Het-Env
2.83215	CAN	HET	30D	L	Het-Env
10.4325	CAN	HET	30D	L	Het-Env
-3.59709	CAN	HET	30D	L	Het-Env
-16.9226	CAN	HET	30D	L	Het-Env
11.1282	CAN	HET	30D	L	Het-Env
0.10813	CAN	HET	30D	L	Het-Env
5.43576	CAN	HET	30D	L	Het-Env
-1.93747	CAN	HET	30D	L	Het-Env
81.7606	CAN	HET	30D	L	Het-Env
141.24	CAN	HET	30D	L	Het-Env
9.65873	CAN	HET	30D	L	Het-Env
96.0418	CAN	HET	30D	L	Het-Env
146.681	CAN	HET	30D	L	Het-Env
56.5885	CAN	HET	30D	L	Het-Env
43.4617	CAN	HET	30D	L	Het-Env
59.2529	CAN	HET	30D	L	Het-Env
202.031	CAN	HET	30D	L	Het-Env
137.387	CAN	HET	30D	L	Het-Env
2.1982	CAN	HET	30D	L	Het-Env
75.2707	CAN	HET	30D	L	Het-Env
47.342	CAN	HET	30D	L	Het-Env
25.886	CAN	HET	30D	L	Het-Env
161.845	CAN	HET	30D	L	Het-Env
65.3343	CAN	HET	30D	L	Het-Env
264.201	CAN	HET	30D	L	Het-Env
102.858	CAN	HET	30D	L	Het-Env
37.2759	CAN	HET	30D	L	Het-Env
81.1697	CAN	HET	30D	L	Het-Env
24.3934	CAN	HET	30D	L	Het-Env
66.6153	CAN	HET	30D	L	Het-Env
80.1441	CAN	HET	30D	L	Het-Env
243.638	CAN	HET	30D	L	Het-Env
75.2602	CAN	HET	30D	L	Het-Env
125.297	CAN	HET	30D	L	Het-Env
83.0106	CAN	HET	30D	L	Het-Env
62.2918	CAN	HET	30D	L	Het-Env
86.0129	CAN	HET	30D	L	Het-Env
56.0353	CAN	HET	30D	L	Het-Env
18.9273	CAN	HET	30D	L	Het-Env
75.2446	CAN	HET	30D	L	Het-Env
46.9654	CAN	HET	30D	L	Het-Env
40.5672	CAN	HET	30D	L	Het-Env
39.3277	CAN	HET	30D	L	Het-Env
70.9875	CAN	HET	30D	L	Het-Env
43.8388	CAN	HET	30D	L	Het-Env
59.8907	CAN	HET	30D	L	Het-Env
12.6304	CAN	HET	30D	L	Het-Env
5.30298	CAN	HET	30D	L	Het-Env
64.8806	CAN	HET	30D	L	Het-Env
56.8492	CAN	HET	30D	L	Het-Env
34.4259	CAN	HET	30D	L	Het-Env
62.1975	CAN	HET	30D	L	Het-Env
58.165	CAN	HET	30D	L	Het-Env
3.48257	CAN	HET	30D	L	Het-Env
10.1263	CAN	HET	30D	L	Het-Env
14.0556	CAN	HET	30D	L	Het-Env
17.3528	CAN	HET	30D	L	Het-Env
86.0566	CAN	HET	30D	L	Het-Env
12.7357	CAN	HET	30D	L	Het-Env
20.2019	CAN	HET	30D	L	Het-Env
24.7245	CAN	HET	30D	L	Het-Env
63.2115	CAN	HET	30D	L	Het-Env
94.3073	CAN	HET	30D	L	Het-Env
16.5273	CAN	HET	30D	L	Het-Env
17.6409	CAN	HET	30D	L	Het-Env
35.9867	CAN	HET	30D	L	Het-Env
65.6294	CAN	HET	30D	L	Het-Env
8.73744	CAN	HET	30D	L	Het-Env
64.9356	CAN	HET	30D	L	Het-Env
11.9285	CAN	HET	30D	L	Het-Env
26.8774	CAN	HET	30D	L	Het-Env
35.9756	CAN	HET	30D	L	Het-Env
50.2569	CAN	HET	30D	L	Het-Env
10.6884	CAN	HET	30D	L	Het-Env
13.26	CAN	HET	30D	L	Het-Env
9.67272	CAN	HET	30D	L	Het-Env
20.698	CAN	HET	30D	L	Het-Env
13.2794	CAN	HET	30D	L	Het-Env
30.8567	CAN	HET	30D	L	Het-Env
9.43864	CAN	HET	30D	L	Het-Env
21.9363	CAN	CON	14D	L	Con-Env
24.3204	CAN	CON	14D	L	Con-Env
42.5457	CAN	CON	14D	L	Con-Env
76.6506	CAN	CON	14D	L	Con-Env
9.98849	CAN	CON	14D	L	Con-Env
102.081	CAN	CON	14D	L	Con-Env
32.8228	CAN	CON	14D	L	Con-Env
13.1498	CAN	CON	14D	L	Con-Env
36.8583	CAN	CON	14D	L	Con-Env
16.8621	CAN	CON	14D	L	Con-Env
35.9281	CAN	CON	14D	L	Con-Env
11.7398	CAN	CON	14D	L	Con-Env
22.0527	CAN	CON	14D	L	Con-Env
47.0837	CAN	CON	14D	L	Con-Env
34.273	CAN	CON	14D	L	Con-Env
48.4194	CAN	CON	14D	L	Con-Env
11.1027	CAN	CON	14D	L	Con-Env
53.5405	CAN	CON	14D	L	Con-Env
121.383	CAN	CON	14D	L	Con-Env
17.6994	CAN	CON	14D	L	Con-Env
42.9322	CAN	CON	14D	L	Con-Env
71.7392	CAN	CON	14D	L	Con-Env
106.404	CAN	CON	14D	L	Con-Env
12.4063	CAN	CON	14D	L	Con-Env
179.109	CAN	CON	14D	L	Con-Env
63.0027	CAN	CON	30D	L	Con-Env
42.244	CAN	CON	30D	L	Con-Env
48.3768	CAN	CON	30D	L	Con-Env
81.3556	CAN	CON	30D	L	Con-Env
45.8468	CAN	CON	30D	L	Con-Env
36.4938	CAN	CON	30D	L	Con-Env
49.5355	CAN	CON	30D	L	Con-Env
56.2541	CAN	CON	30D	L	Con-Env
22.7305	CAN	CON	30D	L	Con-Env
38.4609	CAN	CON	30D	L	Con-Env
31.7046	CAN	CON	30D	L	Con-Env
36.1822	CAN	CON	30D	L	Con-Env
58.0029	CAN	CON	30D	L	Con-Env
19.4109	CAN	CON	30D	L	Con-Env
39.0634	CAN	CON	30D	L	Con-Env
18.8065	CAN	CON	30D	L	Con-Env
32.0353	CAN	CON	30D	L	Con-Env
43.6481	CAN	CON	30D	L	Con-Env
101.565	CAN	CON	30D	L	Con-Env
33.3712	CAN	CON	30D	L	Con-Env
4.76669	CAN	CON	30D	L	Con-Env
5.9334	CAN	CON	30D	L	Con-Env
6.33649	CAN	CON	30D	L	Con-Env
11.7339	CAN	CON	30D	L	Con-Env
11.2808	CAN	CON	30D	L	Con-Env
13.7657	CAN	CON	30D	L	Con-Env
57.6208	CAN	CON	30D	L	Con-Env
36.4802	CAN	CON	30D	L	Con-Env
195.6	CAN	CON	30D	L	Con-Env
154.435	CAN	CON	30D	L	Con-Env
58.2057	CAN	CON	30D	L	Con-Env
59.2094	CAN	CON	30D	L	Con-Env
30.0462	CAN	CON	30D	L	Con-Env
107.252	CAN	CON	30D	L	Con-Env
98.0869	CAN	CON	30D	L	Con-Env
76.7135	CAN	CON	30D	L	Con-Env
56.7959	CAN	CON	30D	L	Con-Env
57.2929	CAN	CON	30D	L	Con-Env
60.3362	CAN	CON	30D	L	Con-Env
71.0951	CAN	CON	30D	L	Con-Env
57.094	CAN	CON	30D	L	Con-Env
59.6144	CAN	CON	30D	L	Con-Env
26.9019	CAN	CON	30D	L	Con-Env
21.202	CAN	CON	30D	L	Con-Env
17.979	CAN	CON	30D	L	Con-Env
25.4092	CAN	CON	30D	L	Con-Env
25.7123	CAN	CON	30D	L	Con-Env
184.008	CAN	CON	30D	L	Con-Env
49.4417	CAN	CON	30D	L	Con-Env
36.6407	CAN	CON	30D	L	Con-Env
21.3694	CAN	CON	30D	L	Con-Env
14.5448	CAN	CON	30D	L	Con-Env
22.1527	CAN	CON	30D	L	Con-Env
16.1047	CAN	CON	30D	L	Con-Env
24.6753	CAN	CON	30D	L	Con-Env
117.698	CAN	CON	30D	L	Con-Env
67.1535	CAN	CON	30D	L	Con-Env
46.2557	CAN	CON	30D	L	Con-Env
117.087	CAN	CON	30D	L	Con-Env
67.3455	CAN	CON	30D	L	Con-Env
81.894	CAN	CON	30D	L	Con-Env
54.3786	CAN	CON	30D	L	Con-Env
22.828	CAN	CON	30D	L	Con-Env
92.5937	CAN	CON	30D	L	Con-Env
50.1097	CAN	CON	30D	L	Con-Env
90.082	CAN	CON	30D	L	Con-Env
65.714	CAN	CON	30D	L	Con-Env
33.3919	CAN	CON	30D	L	Con-Env
66.2737	CAN	CON	30D	L	Con-Env
63.1198	CAN	CON	30D	L	Con-Env
158.274	CAN	CON	30D	L	Con-Env
35.8678	CAN	CON	30D	L	Con-Env
37.7028	CAN	CON	30D	L	Con-Env
24.2008	CAN	CON	30D	L	Con-Env
112.158	CAN	CON	30D	L	Con-Env
38.3663	CAN	CON	30D	L	Con-Env
89.6718	CAN	CON	30D	L	Con-Env
108.057	CAN	CON	30D	L	Con-Env
253.27	CAN	CON	30D	L	Con-Env
14.9751	CAN	CON	30D	L	Con-Env
24.134	CAN	CON	30D	L	Con-Env
16.2713	CAN	CON	30D	L	Con-Env
56.6378	CAN	CON	30D	L	Con-Env
26.047	CAN	CON	30D	L	Con-Env
42.2464	CAN	CON	30D	L	Con-Env
49.5529	CAN	CON	30D	L	Con-Env
232.593	CAN	CON	30D	L	Con-Env
69.9492	CAN	CON	30D	L	Con-Env
94.4898	CAN	CON	30D	L	Con-Env
43.1312	CAN	CON	30D	L	Con-Env
29.542	CAN	CON	30D	L	Con-Env
59.903	CAN	CON	30D	L	Con-Env
37.1575	CAN	CON	30D	L	Con-Env
34.9765	CAN	CON	30D	L	Con-Env
19.1828	CAN	CON	30D	L	Con-Env
26.6849	CAN	CON	30D	L	Con-Env
16.0041	CAN	CON	30D	L	Con-Env
21.2354	CAN	CON	30D	L	Con-Env
12.7744	CAN	CON	30D	L	Con-Env
9.65201	CAN	CON	30D	L	Con-Env
179.286	CAN	CON	30D	L	Con-Env
26.993	CAN	CON	30D	L	Con-Env
11.9875	CAN	CON	30D	L	Con-Env
23.429	CAN	CON	30D	L	Con-Env
115.237	CAN	CON	30D	L	Con-Env
119.305	CAN	CON	30D	L	Con-Env
65.2616	CAN	HET	14D	R	Het-Env
85.7811	CAN	HET	14D	R	Het-Env
71.3517	CAN	HET	14D	R	Het-Env
110.336	CAN	HET	14D	R	Het-Env
73.309	CAN	HET	14D	R	Het-Env
162.767	CAN	HET	14D	R	Het-Env
47.2643	CAN	HET	14D	R	Het-Env
43.5707	CAN	HET	14D	R	Het-Env
66.7215	CAN	HET	14D	R	Het-Env
166.927	CAN	HET	14D	R	Het-Env
266.283	CAN	HET	14D	R	Het-Env
82.3909	CAN	HET	14D	R	Het-Env
210.583	CAN	HET	14D	R	Het-Env
71.6127	CAN	HET	14D	R	Het-Env
56.1853	CAN	HET	14D	R	Het-Env
98.3432	CAN	HET	14D	R	Het-Env
73.723	CAN	HET	14D	R	Het-Env
137.842	CAN	HET	14D	R	Het-Env
158.892	CAN	HET	14D	R	Het-Env
148.749	CAN	HET	14D	R	Het-Env
13.9608	CAN	HET	14D	R	Het-Env
50.1745	CAN	HET	14D	R	Het-Env
51.7658	CAN	HET	14D	R	Het-Env
95.6592	CAN	HET	14D	R	Het-Env
172.579	CAN	HET	14D	R	Het-Env
81.3778	CAN	HET	14D	R	Het-Env
99.6302	CAN	HET	14D	R	Het-Env
168.01	CAN	HET	14D	R	Het-Env
28.4205	CAN	HET	14D	R	Het-Env
36.9492	CAN	HET	14D	R	Het-Env
4.21368	CAN	HET	14D	R	Het-Env
67.9874	CAN	HET	14D	R	Het-Env
53.5854	CAN	HET	14D	R	Het-Env
109.951	CAN	HET	14D	R	Het-Env
41.389	CAN	HET	14D	R	Het-Env
169.089	CAN	HET	14D	R	Het-Env
50.5378	CAN	HET	14D	R	Het-Env
16.6242	CAN	HET	14D	R	Het-Env
87.235	CAN	HET	30D	R	Het-Env
47.0662	CAN	HET	30D	R	Het-Env
37.2524	CAN	HET	30D	R	Het-Env
27.3115	CAN	HET	30D	R	Het-Env
19.2248	CAN	HET	30D	R	Het-Env
179.353	CAN	HET	30D	R	Het-Env
38.8055	CAN	HET	30D	R	Het-Env
57.8688	CAN	HET	30D	R	Het-Env
5.90198	CAN	HET	30D	R	Het-Env
29.415	CAN	HET	30D	R	Het-Env
9.82119	CAN	HET	30D	R	Het-Env
127.292	CAN	HET	30D	R	Het-Env
-2.22012	CAN	HET	30D	R	Het-Env
7.76281	CAN	HET	30D	R	Het-Env
21.9377	CAN	HET	30D	R	Het-Env
20.0701	CAN	HET	30D	R	Het-Env
26.7512	CAN	HET	30D	R	Het-Env
21.0065	CAN	HET	30D	R	Het-Env
30.2033	CAN	HET	30D	R	Het-Env
41.944	CAN	HET	30D	R	Het-Env
55.0566	CAN	HET	30D	R	Het-Env
100.811	CAN	HET	30D	R	Het-Env
79.6302	CAN	HET	30D	R	Het-Env
31.4922	CAN	HET	30D	R	Het-Env
82.3733	CAN	HET	30D	R	Het-Env
27.344	CAN	HET	30D	R	Het-Env
54.769	CAN	HET	30D	R	Het-Env
239.077	CAN	HET	30D	R	Het-Env
5.01499	CAN	HET	30D	R	Het-Env
38.342	CAN	HET	30D	R	Het-Env
55.6129	CAN	HET	30D	R	Het-Env
45.8533	CAN	HET	30D	R	Het-Env
21.1809	CAN	HET	30D	R	Het-Env
184.048	CAN	HET	30D	R	Het-Env
22.946	CAN	HET	30D	R	Het-Env
21.4225	CAN	HET	30D	R	Het-Env
109.057	CAN	HET	30D	R	Het-Env
35.3921	CAN	HET	30D	R	Het-Env
18.259	CAN	HET	30D	R	Het-Env
33.6336	CAN	HET	30D	R	Het-Env
30.8493	CAN	HET	30D	R	Het-Env
67.102	CAN	HET	30D	R	Het-Env
134.675	CAN	HET	30D	R	Het-Env
24.4483	CAN	HET	30D	R	Het-Env
25.3504	CAN	HET	30D	R	Het-Env
56.4455	CAN	HET	30D	R	Het-Env
30.7725	CAN	HET	30D	R	Het-Env
81.2746	CAN	HET	30D	R	Het-Env
32.0154	CAN	HET	30D	R	Het-Env
71.0843	CAN	HET	30D	R	Het-Env
66.13	CAN	HET	30D	R	Het-Env
125.155	CAN	HET	30D	R	Het-Env
28.6774	CAN	HET	30D	R	Het-Env
27.6185	CAN	HET	30D	R	Het-Env
99.1265	CAN	HET	30D	R	Het-Env
35.225	CAN	HET	30D	R	Het-Env
41.7772	CAN	HET	30D	R	Het-Env
46.606	CAN	HET	30D	R	Het-Env
128.201	CAN	HET	30D	R	Het-Env
96.0304	CAN	HET	30D	R	Het-Env
42.976	CAN	HET	30D	R	Het-Env
54.281	CAN	HET	30D	R	Het-Env
23.1415	CAN	HET	30D	R	Het-Env
22.7604	CAN	HET	30D	R	Het-Env
13.72	CAN	HET	30D	R	Het-Env
122.499	CAN	HET	30D	R	Het-Env
118.413	CAN	HET	30D	R	Het-Env
69.6231	CAN	HET	30D	R	Het-Env
91.4063	CAN	HET	30D	R	Het-Env
80.8009	CAN	HET	30D	R	Het-Env
102.544	CAN	HET	30D	R	Het-Env
92.4385	CAN	HET	30D	R	Het-Env
26.0112	CAN	HET	30D	R	Het-Env
55.6766	CAN	HET	30D	R	Het-Env
122.3	CAN	HET	30D	R	Het-Env
134.056	CAN	HET	30D	R	Het-Env
107.77	CAN	HET	30D	R	Het-Env
100.556	CAN	HET	30D	R	Het-Env
21.7667	CAN	HET	30D	R	Het-Env
47.3752	CAN	HET	30D	R	Het-Env
94.7328	CAN	HET	30D	R	Het-Env
125.529	CAN	HET	30D	R	Het-Env
129.129	CAN	HET	30D	R	Het-Env
152.685	CAN	HET	30D	R	Het-Env
15.4793	CAN	HET	30D	R	Het-Env
33.9886	CAN	HET	30D	R	Het-Env
93.3405	CAN	HET	30D	R	Het-Env
62.1487	CAN	HET	30D	R	Het-Env
130.167	CAN	HET	30D	R	Het-Env
91.1931	CAN	HET	30D	R	Het-Env
30.6947	CAN	CON	14D	R	Con-Env
192.939	CAN	CON	14D	R	Con-Env
124.552	CAN	CON	14D	R	Con-Env
71.3478	CAN	CON	14D	R	Con-Env
117.663	CAN	CON	14D	R	Con-Env
112.396	CAN	CON	14D	R	Con-Env
13.14	CAN	CON	14D	R	Con-Env
28.9948	CAN	CON	14D	R	Con-Env
223.598	CAN	CON	14D	R	Con-Env
26.5358	CAN	CON	14D	R	Con-Env
37.4909	CAN	CON	14D	R	Con-Env
17.3916	CAN	CON	14D	R	Con-Env
36.9451	CAN	CON	14D	R	Con-Env
92.0256	CAN	CON	14D	R	Con-Env
42.7727	CAN	CON	14D	R	Con-Env
98.7047	CAN	CON	14D	R	Con-Env
32.0157	CAN	CON	14D	R	Con-Env
109.014	CAN	CON	14D	R	Con-Env
82.5723	CAN	CON	14D	R	Con-Env
90.0082	CAN	CON	14D	R	Con-Env
93.4198	CAN	CON	14D	R	Con-Env
65.1351	CAN	CON	14D	R	Con-Env
33.3938	CAN	CON	14D	R	Con-Env
23.3736	CAN	CON	14D	R	Con-Env
86.6156	CAN	CON	14D	R	Con-Env
119.219	CAN	CON	14D	R	Con-Env
84.0036	CAN	CON	14D	R	Con-Env
61.7681	CAN	CON	14D	R	Con-Env
51.6956	CAN	CON	14D	R	Con-Env
32.1568	CAN	CON	14D	R	Con-Env
143.838	CAN	CON	14D	R	Con-Env
127.898	CAN	CON	14D	R	Con-Env
202.481	CAN	CON	14D	R	Con-Env
95.6983	CAN	CON	14D	R	Con-Env
56.8121	CAN	CON	14D	R	Con-Env
36.9522	CAN	CON	14D	R	Con-Env
24.5357	CAN	CON	14D	R	Con-Env
34.9633	CAN	CON	14D	R	Con-Env
45.4123	CAN	CON	14D	R	Con-Env
40.885	CAN	CON	14D	R	Con-Env
47.8831	CAN	CON	14D	R	Con-Env
36.8581	CAN	CON	30D	R	Con-Env
35.6401	CAN	CON	30D	R	Con-Env
57.4208	CAN	CON	30D	R	Con-Env
23.9682	CAN	CON	30D	R	Con-Env
22.3662	CAN	CON	30D	R	Con-Env
45.4171	CAN	CON	30D	R	Con-Env
15.0847	CAN	CON	30D	R	Con-Env
55.5839	CAN	CON	30D	R	Con-Env
26.9903	CAN	CON	30D	R	Con-Env
24.9326	CAN	CON	30D	R	Con-Env
86.4633	CAN	CON	30D	R	Con-Env
90.8015	CAN	CON	30D	R	Con-Env
49.1237	CAN	CON	30D	R	Con-Env
54.7143	CAN	CON	30D	R	Con-Env
34.0097	CAN	CON	30D	R	Con-Env
21.1604	CAN	CON	30D	R	Con-Env
77.2858	CAN	CON	30D	R	Con-Env
36.4918	CAN	CON	30D	R	Con-Env
53.1089	CAN	CON	30D	R	Con-Env
155.071	CAN	CON	30D	R	Con-Env
44.092	CAN	CON	30D	R	Con-Env
52.6133	CAN	CON	30D	R	Con-Env
-2.36719	CAN	CON	30D	R	Con-Env
6.99194	CAN	CON	30D	R	Con-Env
78.804	CAN	CON	30D	R	Con-Env
130.688	CAN	CON	30D	R	Con-Env
180.483	CAN	CON	30D	R	Con-Env
4.66894	CAN	CON	30D	R	Con-Env
49.3015	CAN	CON	30D	R	Con-Env
54.5748	CAN	CON	30D	R	Con-Env
173.417	CAN	CON	30D	R	Con-Env
48.2079	CAN	CON	30D	R	Con-Env
53.1056	CAN	CON	30D	R	Con-Env
105.191	CAN	CON	30D	R	Con-Env
0.17218	CAN	CON	30D	R	Con-Env
51.4823	CAN	CON	30D	R	Con-Env
92.3282	CAN	CON	30D	R	Con-Env
112.871	CAN	CON	30D	R	Con-Env
45.6413	CAN	CON	30D	R	Con-Env
33.5336	CAN	CON	30D	R	Con-Env
42.79	CAN	CON	30D	R	Con-Env
30.1754	CAN	CON	30D	R	Con-Env
30.9557	CAN	CON	30D	R	Con-Env
61.5721	CAN	CON	30D	R	Con-Env
102.246	CAN	CON	30D	R	Con-Env
29.5553	CAN	CON	30D	R	Con-Env
50.8541	CAN	CON	30D	R	Con-Env
136.425	CAN	CON	30D	R	Con-Env
93.5788	CAN	CON	30D	R	Con-Env
105.42	CAN	CON	30D	R	Con-Env
47.2208	CAN	CON	30D	R	Con-Env
55.2203	CAN	CON	30D	R	Con-Env
43.8187	CAN	CON	30D	R	Con-Env
70.9326	CAN	CON	30D	R	Con-Env
117.65	CAN	CON	30D	R	Con-Env
59.1832	CAN	CON	30D	R	Con-Env
30.0804	CAN	CON	30D	R	Con-Env
88.8333	CAN	CON	30D	R	Con-Env
115.115	CAN	CON	30D	R	Con-Env
56.6601	CAN	CON	30D	R	Con-Env
104.894	CAN	CON	30D	R	Con-Env
55.0623	CAN	CON	30D	R	Con-Env
68.1134	CAN	CON	30D	R	Con-Env
48.4197	CAN	CON	30D	R	Con-Env
51.7667	CAN	CON	30D	R	Con-Env
162.716	CAN	CON	30D	R	Con-Env
125.549	CAN	CON	30D	R	Con-Env
125.564	CAN	CON	30D	R	Con-Env
110.649	CAN	CON	30D	R	Con-Env
108.83	CAN	CON	30D	R	Con-Env
51.0074	CAN	CON	30D	R	Con-Env
26.8363	CAN	CON	30D	R	Con-Env
80.3494	CAN	CON	30D	R	Con-Env
154.925	CAN	CON	30D	R	Con-Env
206.419	CAN	CON	30D	R	Con-Env
123.058	CAN	CON	30D	R	Con-Env
145.372	CAN	CON	30D	R	Con-Env
84.1834	CAN	CON	30D	R	Con-Env
81.5949	CAN	CON	30D	R	Con-Env
27.5575	CAN	CON	30D	R	Con-Env
288.245	CAN	CON	30D	R	Con-Env
95.2648	CAN	CON	30D	R	Con-Env
88.1687	CAN	CON	30D	R	Con-Env
34.482	CAN	CON	30D	R	Con-Env
89.8877	CAN	CON	30D	R	Con-Env
100.392	CAN	CON	30D	R	Con-Env
20.1377	CAN	CON	30D	R	Con-Env
27.5863	CAN	CON	30D	R	Con-Env
112.935	CAN	CON	30D	R	Con-Env
13.7415	CAN	CON	30D	R	Con-Env
43.211	CAN	CON	30D	R	Con-Env
83.8148	CAN	CON	30D	R	Con-Env
-8.41846	CAN	CON	30D	R	Con-Env
148.529	CAN	HET	4/9D	L	Het-Env
171.928	CAN	HET	4/9D	L	Het-Env
117.782	CAN	HET	4/9D	L	Het-Env
167.584	CAN	HET	4/9D	L	Het-Env
97.4039	CAN	HET	4/9D	L	Het-Env
-7.40549	CAN	HET	4/9D	L	Het-Env
22.3671	CAN	HET	4/9D	L	Het-Env
42.9727	CAN	HET	4/9D	L	Het-Env
39.2513	CAN	HET	4/9D	L	Het-Env
75.5659	CAN	HET	4/9D	L	Het-Env
15.9666	CAN	HET	4/9D	L	Het-Env
19.0679	CAN	HET	4/9D	L	Het-Env
49.7917	CAN	HET	4/9D	L	Het-Env
51.7963	CAN	HET	4/9D	L	Het-Env
1.60141	CAN	HET	4/9D	L	Het-Env
39.6751	CAN	HET	4/9D	L	Het-Env
38.5215	CAN	HET	4/9D	L	Het-Env
89.3798	CAN	HET	4/9D	L	Het-Env
70.4395	CAN	HET	4/9D	L	Het-Env
66.7535	CAN	HET	4/9D	L	Het-Env
103.695	CAN	HET	4/9D	L	Het-Env
180.55	CAN	HET	4/9D	L	Het-Env
74.0717	CAN	HET	4/9D	L	Het-Env
114.468	CAN	HET	4/9D	L	Het-Env
134.794	CAN	HET	4/9D	L	Het-Env
51.6928	CAN	HET	4/9D	L	Het-Env
35.409	CAN	HET	4/9D	L	Het-Env
163.77	CAN	HET	4/9D	L	Het-Env
127.768	CAN	HET	4/9D	L	Het-Env
92.0294	CAN	HET	4/9D	L	Het-Env
63.5678	CAN	HET	4/9D	L	Het-Env
29.2305	CAN	HET	4/9D	L	Het-Env
38.2395	CAN	HET	4/9D	L	Het-Env
30.6115	CAN	HET	4/9D	L	Het-Env
70.482	CAN	HET	4/9D	L	Het-Env
84.2784	CAN	HET	4/9D	L	Het-Env
69.6956	CAN	HET	4/9D	L	Het-Env
41.2135	CAN	HET	4/9D	L	Het-Env
33.8154	CAN	HET	4/9D	L	Het-Env
93.9991	CAN	HET	4/9D	L	Het-Env
37.5784	CAN	HET	4/9D	L	Het-Env
66.7358	CAN	HET	4/9D	L	Het-Env
277.82	CAN	HET	4/9D	L	Het-Env
123.657	CAN	HET	4/9D	L	Het-Env
-6.1484	CAN	HET	4/9D	L	Het-Env
81.0289	CAN	HET	4/9D	L	Het-Env
57.9012	CAN	HET	4/9D	L	Het-Env
84.8645	CAN	HET	4/9D	L	Het-Env
66.7006	CAN	HET	4/9D	L	Het-Env
170.672	CAN	HET	4/9D	L	Het-Env
103.106	CAN	HET	4/9D	L	Het-Env
20.7927	CAN	HET	4/9D	L	Het-Env
49.4699	CAN	HET	4/9D	L	Het-Env
55.5947	CAN	HET	4/9D	L	Het-Env
51.6427	CAN	HET	4/9D	L	Het-Env
36.7819	CAN	HET	4/9D	L	Het-Env
6.72636	CAN	HET	4/9D	L	Het-Env
45.3927	CAN	HET	4/9D	L	Het-Env
26.2186	CAN	HET	4/9D	L	Het-Env
120.14	CAN	HET	4/9D	L	Het-Env
87.9895	CAN	HET	4/9D	L	Het-Env
41.6223	CAN	HET	4/9D	L	Het-Env
65.9528	CAN	HET	4/9D	L	Het-Env
139.563	CAN	HET	4/9D	L	Het-Env
41.0337	CAN	HET	4/9D	L	Het-Env
14.8964	CAN	HET	4/9D	L	Het-Env
61.1885	CAN	HET	4/9D	L	Het-Env
79.1784	CAN	HET	4/9D	L	Het-Env
7.61902	CAN	HET	4/9D	L	Het-Env
18.0668	CAN	HET	4/9D	L	Het-Env
56.2695	CAN	HET	4/9D	L	Het-Env
65.4913	CAN	HET	4/9D	L	Het-Env
69.5961	CAN	HET	4/9D	L	Het-Env
65.5092	CAN	HET	4/9D	L	Het-Env
-21.911	CAN	HET	4/9D	L	Het-Env
114.098	CAN	HET	4/9D	L	Het-Env
15.7415	CAN	HET	4/9D	L	Het-Env
9.21495	CAN	HET	4/9D	L	Het-Env
79.1122	CAN	HET	4/9D	L	Het-Env
85.162	CAN	HET	4/9D	L	Het-Env
56.8803	CAN	HET	4/9D	L	Het-Env
34.076	CAN	HET	4/9D	L	Het-Env
28.1712	CAN	HET	4/9D	L	Het-Env
81.0646	CAN	HET	4/9D	L	Het-Env
41.458	CAN	HET	4/9D	L	Het-Env
35.5168	CAN	HET	4/9D	L	Het-Env
65.6845	CAN	HET	4/9D	L	Het-Env
74.2344	CAN	HET	4/9D	L	Het-Env
52.631	CAN	HET	4/9D	L	Het-Env
67.9403	CAN	HET	4/9D	L	Het-Env
69.011	CAN	HET	4/9D	L	Het-Env
122.29	ZF	HET	4/9D	L	Het-Env
176.78	ZF	HET	4/9D	L	Het-Env
91.0726	ZF	HET	4/9D	L	Het-Env
186.236	ZF	HET	4/9D	L	Het-Env
90.5334	ZF	HET	4/9D	L	Het-Env
1.07319	ZF	HET	4/9D	L	Het-Env
23.4424	ZF	HET	4/9D	L	Het-Env
47.0867	ZF	HET	4/9D	L	Het-Env
43.9016	ZF	HET	4/9D	L	Het-Env
80.9216	ZF	HET	4/9D	L	Het-Env
41.5476	ZF	HET	4/9D	L	Het-Env
22.4011	ZF	HET	4/9D	L	Het-Env
166.719	ZF	HET	4/9D	L	Het-Env
71.1294	ZF	HET	4/9D	L	Het-Env
91.7734	ZF	HET	4/9D	L	Het-Env
79.7237	ZF	HET	4/9D	L	Het-Env
47.4273	ZF	HET	4/9D	L	Het-Env
90.7067	ZF	HET	4/9D	L	Het-Env
62.9623	ZF	HET	4/9D	L	Het-Env
76.6009	ZF	HET	4/9D	L	Het-Env
29.9823	ZF	HET	4/9D	L	Het-Env
216.183	ZF	HET	4/9D	L	Het-Env
87.0119	ZF	HET	4/9D	L	Het-Env
148.602	ZF	HET	4/9D	L	Het-Env
144.054	ZF	HET	4/9D	L	Het-Env
62.1448	ZF	HET	4/9D	L	Het-Env
46.7384	ZF	HET	4/9D	L	Het-Env
194.988	ZF	HET	4/9D	L	Het-Env
162.198	ZF	HET	4/9D	L	Het-Env
109.557	ZF	HET	4/9D	L	Het-Env
81.4151	ZF	HET	4/9D	L	Het-Env
26.9041	ZF	HET	4/9D	L	Het-Env
86.4966	ZF	HET	4/9D	L	Het-Env
45.669	ZF	HET	4/9D	L	Het-Env
47.7068	ZF	HET	4/9D	L	Het-Env
109.321	ZF	HET	4/9D	L	Het-Env
173.479	ZF	HET	4/9D	L	Het-Env
51.5933	ZF	HET	4/9D	L	Het-Env
47.081	ZF	HET	4/9D	L	Het-Env
58.9214	ZF	HET	4/9D	L	Het-Env
34.6554	ZF	HET	4/9D	L	Het-Env
47.4654	ZF	HET	4/9D	L	Het-Env
244.256	ZF	HET	4/9D	L	Het-Env
205.668	ZF	HET	4/9D	L	Het-Env
209.049	ZF	HET	4/9D	L	Het-Env
26.7192	ZF	HET	4/9D	L	Het-Env
36.056	ZF	HET	4/9D	L	Het-Env
89.995	ZF	HET	4/9D	L	Het-Env
59.837	ZF	HET	4/9D	L	Het-Env
251.044	ZF	HET	4/9D	L	Het-Env
99.7907	ZF	HET	4/9D	L	Het-Env
31.2244	ZF	HET	4/9D	L	Het-Env
70.0551	ZF	HET	4/9D	L	Het-Env
49.9594	ZF	HET	4/9D	L	Het-Env
61.3188	ZF	HET	4/9D	L	Het-Env
61.7536	ZF	HET	4/9D	L	Het-Env
5.11979	ZF	HET	4/9D	L	Het-Env
56.5548	ZF	HET	4/9D	L	Het-Env
16.9527	ZF	HET	4/9D	L	Het-Env
82.7252	ZF	HET	4/9D	L	Het-Env
126.458	ZF	HET	4/9D	L	Het-Env
79.1996	ZF	HET	4/9D	L	Het-Env
137.579	ZF	HET	4/9D	L	Het-Env
241.148	ZF	HET	4/9D	L	Het-Env
127.133	ZF	HET	4/9D	L	Het-Env
196.771	ZF	HET	4/9D	L	Het-Env
164.236	ZF	HET	4/9D	L	Het-Env
68.2539	ZF	HET	4/9D	L	Het-Env
2.84947	ZF	HET	4/9D	L	Het-Env
19.4834	ZF	HET	4/9D	L	Het-Env
89.4662	ZF	HET	4/9D	L	Het-Env
75.1076	ZF	HET	4/9D	L	Het-Env
88.9123	ZF	HET	4/9D	L	Het-Env
101.192	ZF	HET	4/9D	L	Het-Env
-21.4102	ZF	HET	4/9D	L	Het-Env
190.558	ZF	HET	4/9D	L	Het-Env
23.9395	ZF	HET	4/9D	L	Het-Env
15.7403	ZF	HET	4/9D	L	Het-Env
95.6398	ZF	HET	4/9D	L	Het-Env
67.9947	ZF	HET	4/9D	L	Het-Env
35.9355	ZF	HET	4/9D	L	Het-Env
32.5998	ZF	HET	4/9D	L	Het-Env
10.0251	ZF	HET	4/9D	L	Het-Env
77.2355	ZF	HET	4/9D	L	Het-Env
22.6488	ZF	HET	4/9D	L	Het-Env
17.3526	ZF	HET	4/9D	L	Het-Env
28.9629	ZF	HET	4/9D	L	Het-Env
39.3555	ZF	HET	4/9D	L	Het-Env
48.0004	ZF	HET	4/9D	L	Het-Env
88.1229	ZF	HET	4/9D	L	Het-Env
96.1109	ZF	HET	4/9D	L	Het-Env
34.8529	CAN	HET	4/9D	R	Het-Env
7.47609	CAN	HET	4/9D	R	Het-Env
4.29252	CAN	HET	4/9D	R	Het-Env
83.3199	CAN	HET	4/9D	R	Het-Env
81.8583	CAN	HET	4/9D	R	Het-Env
37.0616	CAN	HET	4/9D	R	Het-Env
29.6202	CAN	HET	4/9D	R	Het-Env
-27.6173	CAN	HET	4/9D	R	Het-Env
-34.0336	CAN	HET	4/9D	R	Het-Env
17.8138	CAN	HET	4/9D	R	Het-Env
44.5799	CAN	HET	4/9D	R	Het-Env
21.966	CAN	HET	4/9D	R	Het-Env
59.8076	CAN	HET	4/9D	R	Het-Env
85.0959	CAN	HET	4/9D	R	Het-Env
66.8027	CAN	HET	4/9D	R	Het-Env
130.648	CAN	HET	4/9D	R	Het-Env
118.137	CAN	HET	4/9D	R	Het-Env
152.563	CAN	HET	4/9D	R	Het-Env
80.7293	CAN	HET	4/9D	R	Het-Env
129.595	CAN	HET	4/9D	R	Het-Env
59.6678	CAN	HET	4/9D	R	Het-Env
68.7535	CAN	HET	4/9D	R	Het-Env
89.5929	CAN	HET	4/9D	R	Het-Env
92.9082	CAN	HET	4/9D	R	Het-Env
95.3541	CAN	HET	4/9D	R	Het-Env
60.9058	CAN	HET	4/9D	R	Het-Env
146.983	CAN	HET	4/9D	R	Het-Env
22.2628	CAN	HET	4/9D	R	Het-Env
15.3878	CAN	HET	4/9D	R	Het-Env
72.384	CAN	HET	4/9D	R	Het-Env
64.3114	CAN	HET	4/9D	R	Het-Env
99.2364	CAN	HET	4/9D	R	Het-Env
208.488	CAN	HET	4/9D	R	Het-Env
30.4428	CAN	HET	4/9D	R	Het-Env
7.26425	CAN	HET	4/9D	R	Het-Env
12.9049	CAN	HET	4/9D	R	Het-Env
16.6306	CAN	HET	4/9D	R	Het-Env
38.7201	CAN	HET	4/9D	R	Het-Env
95.4032	CAN	HET	4/9D	R	Het-Env
41.9973	CAN	HET	4/9D	R	Het-Env
29.4449	CAN	HET	4/9D	R	Het-Env
106.013	CAN	HET	4/9D	R	Het-Env
78.2289	CAN	HET	4/9D	R	Het-Env
153.403	CAN	HET	4/9D	R	Het-Env
150.419	CAN	HET	4/9D	R	Het-Env
99.2832	CAN	HET	4/9D	R	Het-Env
12.1914	CAN	HET	4/9D	R	Het-Env
41.7968	CAN	HET	4/9D	R	Het-Env
29.8161	CAN	HET	4/9D	R	Het-Env
47.4015	CAN	HET	4/9D	R	Het-Env
23.5732	CAN	HET	4/9D	R	Het-Env
130.636	CAN	HET	4/9D	R	Het-Env
42.0322	CAN	HET	4/9D	R	Het-Env
26.5622	CAN	HET	4/9D	R	Het-Env
24.4053	CAN	HET	4/9D	R	Het-Env
86.5079	CAN	HET	4/9D	R	Het-Env
68.3989	CAN	HET	4/9D	R	Het-Env
26.5007	CAN	HET	4/9D	R	Het-Env
5.27742	CAN	HET	4/9D	R	Het-Env
21.6497	CAN	HET	4/9D	R	Het-Env
24.421	CAN	HET	4/9D	R	Het-Env
15.0416	CAN	HET	4/9D	R	Het-Env
81.7779	CAN	HET	4/9D	R	Het-Env
48.2627	CAN	HET	4/9D	R	Het-Env
74.3017	CAN	HET	4/9D	R	Het-Env
89.5176	CAN	HET	4/9D	R	Het-Env
17.3152	CAN	HET	4/9D	R	Het-Env
11.9298	CAN	HET	4/9D	R	Het-Env
18.6139	CAN	HET	4/9D	R	Het-Env
19.926	CAN	HET	4/9D	R	Het-Env
18.542	CAN	HET	4/9D	R	Het-Env
4.43627	CAN	HET	4/9D	R	Het-Env
31.3116	CAN	HET	4/9D	R	Het-Env
32.1296	CAN	HET	4/9D	R	Het-Env
4.97172	CAN	HET	4/9D	R	Het-Env
91.8094	CAN	HET	4/9D	R	Het-Env
18.0519	CAN	HET	4/9D	R	Het-Env
6.43158	CAN	HET	4/9D	R	Het-Env
34.7355	CAN	HET	4/9D	R	Het-Env
86.5523	CAN	HET	4/9D	R	Het-Env
37.2717	ZF	HET	4/9D	R	Het-Env
-2.65427	ZF	HET	4/9D	R	Het-Env
5.55964	ZF	HET	4/9D	R	Het-Env
25.3562	ZF	HET	4/9D	R	Het-Env
104.121	ZF	HET	4/9D	R	Het-Env
50.2722	ZF	HET	4/9D	R	Het-Env
28.8639	ZF	HET	4/9D	R	Het-Env
98.5527	ZF	HET	4/9D	R	Het-Env
127.673	ZF	HET	4/9D	R	Het-Env
14.5641	ZF	HET	4/9D	R	Het-Env
71.1464	ZF	HET	4/9D	R	Het-Env
43.2016	ZF	HET	4/9D	R	Het-Env
83.1841	ZF	HET	4/9D	R	Het-Env
103.591	ZF	HET	4/9D	R	Het-Env
94.4907	ZF	HET	4/9D	R	Het-Env
153.323	ZF	HET	4/9D	R	Het-Env
155.614	ZF	HET	4/9D	R	Het-Env
205.679	ZF	HET	4/9D	R	Het-Env
151.782	ZF	HET	4/9D	R	Het-Env
189.415	ZF	HET	4/9D	R	Het-Env
71.0782	ZF	HET	4/9D	R	Het-Env
70.5664	ZF	HET	4/9D	R	Het-Env
105.781	ZF	HET	4/9D	R	Het-Env
125.917	ZF	HET	4/9D	R	Het-Env
114.21	ZF	HET	4/9D	R	Het-Env
88.1627	ZF	HET	4/9D	R	Het-Env
39.7702	ZF	HET	4/9D	R	Het-Env
29.1668	ZF	HET	4/9D	R	Het-Env
16.1868	ZF	HET	4/9D	R	Het-Env
36.4114	ZF	HET	4/9D	R	Het-Env
100.027	ZF	HET	4/9D	R	Het-Env
155.055	ZF	HET	4/9D	R	Het-Env
226.113	ZF	HET	4/9D	R	Het-Env
123.133	ZF	HET	4/9D	R	Het-Env
24.7005	ZF	HET	4/9D	R	Het-Env
16.1153	ZF	HET	4/9D	R	Het-Env
10.1914	ZF	HET	4/9D	R	Het-Env
25.8512	ZF	HET	4/9D	R	Het-Env
117.999	ZF	HET	4/9D	R	Het-Env
31.2256	ZF	HET	4/9D	R	Het-Env
25.4581	ZF	HET	4/9D	R	Het-Env
128.994	ZF	HET	4/9D	R	Het-Env
102.223	ZF	HET	4/9D	R	Het-Env
131.846	ZF	HET	4/9D	R	Het-Env
121.59	ZF	HET	4/9D	R	Het-Env
284.956	ZF	HET	4/9D	R	Het-Env
12.8473	ZF	HET	4/9D	R	Het-Env
52.125	ZF	HET	4/9D	R	Het-Env
34.8081	ZF	HET	4/9D	R	Het-Env
28.4201	ZF	HET	4/9D	R	Het-Env
32.5288	ZF	HET	4/9D	R	Het-Env
178.482	ZF	HET	4/9D	R	Het-Env
89.8747	ZF	HET	4/9D	R	Het-Env
52.9088	ZF	HET	4/9D	R	Het-Env
106.333	ZF	HET	4/9D	R	Het-Env
200.606	ZF	HET	4/9D	R	Het-Env
214.824	ZF	HET	4/9D	R	Het-Env
89.0892	ZF	HET	4/9D	R	Het-Env
109.734	ZF	HET	4/9D	R	Het-Env
15.6487	ZF	HET	4/9D	R	Het-Env
33.8669	ZF	HET	4/9D	R	Het-Env
15.8713	ZF	HET	4/9D	R	Het-Env
94.3825	ZF	HET	4/9D	R	Het-Env
51.7269	ZF	HET	4/9D	R	Het-Env
92.0068	ZF	HET	4/9D	R	Het-Env
116.932	ZF	HET	4/9D	R	Het-Env
5.84501	ZF	HET	4/9D	R	Het-Env
22.506	ZF	HET	4/9D	R	Het-Env
2.84271	ZF	HET	4/9D	R	Het-Env
24.5289	ZF	HET	4/9D	R	Het-Env
2.81818	ZF	HET	4/9D	R	Het-Env
5.92387	ZF	HET	4/9D	R	Het-Env
35.3867	ZF	HET	4/9D	R	Het-Env
50.6335	ZF	HET	4/9D	R	Het-Env
5.8705	ZF	HET	4/9D	R	Het-Env
102.909	ZF	HET	4/9D	R	Het-Env
16.1541	ZF	HET	4/9D	R	Het-Env
39.3324	ZF	HET	4/9D	R	Het-Env
20.3943	ZF	HET	4/9D	R	Het-Env
55.2869	ZF	HET	4/9D	R	Het-Env
84.621	CAN	CON	4/9D	L	Con-Env
64.2015	CAN	CON	4/9D	L	Con-Env
86.4218	CAN	CON	4/9D	L	Con-Env
75.8705	CAN	CON	4/9D	L	Con-Env
16.379	CAN	CON	4/9D	L	Con-Env
63.2156	CAN	CON	4/9D	L	Con-Env
382.963	CAN	CON	4/9D	L	Con-Env
19.6187	CAN	CON	4/9D	L	Con-Env
10.3773	CAN	CON	4/9D	L	Con-Env
37.0167	CAN	CON	4/9D	L	Con-Env
29.0379	CAN	CON	4/9D	L	Con-Env
45.6816	CAN	CON	4/9D	L	Con-Env
26.8178	CAN	CON	4/9D	L	Con-Env
17.0497	CAN	CON	4/9D	L	Con-Env
64.6253	CAN	CON	4/9D	L	Con-Env
24.577	CAN	CON	4/9D	L	Con-Env
55.2109	CAN	CON	4/9D	L	Con-Env
30.8106	CAN	CON	4/9D	L	Con-Env
24.472	CAN	CON	4/9D	L	Con-Env
99.7583	CAN	CON	4/9D	L	Con-Env
11.5526	CAN	CON	4/9D	L	Con-Env
170.625	CAN	CON	4/9D	L	Con-Env
169.594	CAN	CON	4/9D	L	Con-Env
110.573	CAN	CON	4/9D	L	Con-Env
14.7794	CAN	CON	4/9D	L	Con-Env
109.086	CAN	CON	4/9D	L	Con-Env
134.65	CAN	CON	4/9D	L	Con-Env
134.59	CAN	CON	4/9D	L	Con-Env
30.8675	CAN	CON	4/9D	L	Con-Env
91.3759	CAN	CON	4/9D	L	Con-Env
87.2256	CAN	CON	4/9D	L	Con-Env
66.6469	CAN	CON	4/9D	L	Con-Env
93.2779	CAN	CON	4/9D	L	Con-Env
-3.62281	CAN	CON	4/9D	L	Con-Env
-3.89766	CAN	CON	4/9D	L	Con-Env
44.1775	CAN	CON	4/9D	L	Con-Env
42.5296	CAN	CON	4/9D	L	Con-Env
61.0907	CAN	CON	4/9D	L	Con-Env
22.8244	CAN	CON	4/9D	L	Con-Env
124.195	CAN	CON	4/9D	L	Con-Env
81.92	CAN	CON	4/9D	L	Con-Env
146.364	CAN	CON	4/9D	L	Con-Env
51.4084	CAN	CON	4/9D	L	Con-Env
20.164	CAN	CON	4/9D	L	Con-Env
34.3718	CAN	CON	4/9D	L	Con-Env
52.3227	CAN	CON	4/9D	L	Con-Env
44.8649	CAN	CON	4/9D	L	Con-Env
107.419	CAN	CON	4/9D	L	Con-Env
110.247	CAN	CON	4/9D	L	Con-Env
19.5176	CAN	CON	4/9D	L	Con-Env
12.3015	CAN	CON	4/9D	L	Con-Env
38.3461	CAN	CON	4/9D	L	Con-Env
38.5075	CAN	CON	4/9D	L	Con-Env
24.1065	CAN	CON	4/9D	L	Con-Env
140.294	CAN	CON	4/9D	L	Con-Env
115.582	CAN	CON	4/9D	L	Con-Env
30.415	CAN	CON	4/9D	L	Con-Env
63.6149	CAN	CON	4/9D	L	Con-Env
54.9544	CAN	CON	4/9D	L	Con-Env
24.7752	CAN	CON	4/9D	L	Con-Env
53.3154	CAN	CON	4/9D	L	Con-Env
53.9024	CAN	CON	4/9D	L	Con-Env
43.5164	CAN	CON	4/9D	L	Con-Env
135.838	CAN	CON	4/9D	L	Con-Env
9.70538	CAN	CON	4/9D	L	Con-Env
20.931	CAN	CON	4/9D	L	Con-Env
17.988	CAN	CON	4/9D	L	Con-Env
17.2688	CAN	CON	4/9D	L	Con-Env
13.8803	CAN	CON	4/9D	L	Con-Env
34.2436	CAN	CON	4/9D	L	Con-Env
59.1392	CAN	CON	4/9D	L	Con-Env
46.7346	CAN	CON	4/9D	L	Con-Env
37.0994	CAN	CON	4/9D	L	Con-Env
12.1445	CAN	CON	4/9D	L	Con-Env
38.1015	CAN	CON	4/9D	L	Con-Env
46.6299	CAN	CON	4/9D	L	Con-Env
37.5105	CAN	CON	4/9D	L	Con-Env
61.6818	CAN	CON	4/9D	L	Con-Env
30.568	CAN	CON	4/9D	L	Con-Env
58.6443	CAN	CON	4/9D	L	Con-Env
72.1739	CAN	CON	4/9D	L	Con-Env
82.0522	ZF	CON	4/9D	L	Con-Env
78.55	ZF	CON	4/9D	L	Con-Env
51.4205	ZF	CON	4/9D	L	Con-Env
50.1348	ZF	CON	4/9D	L	Con-Env
11.5164	ZF	CON	4/9D	L	Con-Env
153.984	ZF	CON	4/9D	L	Con-Env
252.269	ZF	CON	4/9D	L	Con-Env
36.9051	ZF	CON	4/9D	L	Con-Env
40.7851	ZF	CON	4/9D	L	Con-Env
53.4276	ZF	CON	4/9D	L	Con-Env
58.2817	ZF	CON	4/9D	L	Con-Env
37.6281	ZF	CON	4/9D	L	Con-Env
43.9124	ZF	CON	4/9D	L	Con-Env
18.1372	ZF	CON	4/9D	L	Con-Env
93.8754	ZF	CON	4/9D	L	Con-Env
29.5551	ZF	CON	4/9D	L	Con-Env
93.9648	ZF	CON	4/9D	L	Con-Env
31.3068	ZF	CON	4/9D	L	Con-Env
29.3459	ZF	CON	4/9D	L	Con-Env
147.018	ZF	CON	4/9D	L	Con-Env
4.42613	ZF	CON	4/9D	L	Con-Env
230.178	ZF	CON	4/9D	L	Con-Env
168.127	ZF	CON	4/9D	L	Con-Env
169.243	ZF	CON	4/9D	L	Con-Env
6.35008	ZF	CON	4/9D	L	Con-Env
155.846	ZF	CON	4/9D	L	Con-Env
274.741	ZF	CON	4/9D	L	Con-Env
167.892	ZF	CON	4/9D	L	Con-Env
8.6306	ZF	CON	4/9D	L	Con-Env
137.729	ZF	CON	4/9D	L	Con-Env
139.478	ZF	CON	4/9D	L	Con-Env
104.145	ZF	CON	4/9D	L	Con-Env
108.911	ZF	CON	4/9D	L	Con-Env
-3.44746	ZF	CON	4/9D	L	Con-Env
107.28	ZF	CON	4/9D	L	Con-Env
16.0985	ZF	CON	4/9D	L	Con-Env
4.23948	ZF	CON	4/9D	L	Con-Env
60.1925	ZF	CON	4/9D	L	Con-Env
29.9921	ZF	CON	4/9D	L	Con-Env
139.79	ZF	CON	4/9D	L	Con-Env
60.5226	ZF	CON	4/9D	L	Con-Env
160.991	ZF	CON	4/9D	L	Con-Env
47.444	ZF	CON	4/9D	L	Con-Env
39.232	ZF	CON	4/9D	L	Con-Env
41.7817	ZF	CON	4/9D	L	Con-Env
83.032	ZF	CON	4/9D	L	Con-Env
69.425	ZF	CON	4/9D	L	Con-Env
123.782	ZF	CON	4/9D	L	Con-Env
130.061	ZF	CON	4/9D	L	Con-Env
43.7893	ZF	CON	4/9D	L	Con-Env
24.824	ZF	CON	4/9D	L	Con-Env
26.7436	ZF	CON	4/9D	L	Con-Env
14.881	ZF	CON	4/9D	L	Con-Env
20.5384	ZF	CON	4/9D	L	Con-Env
107.886	ZF	CON	4/9D	L	Con-Env
79.4313	ZF	CON	4/9D	L	Con-Env
21.1861	ZF	CON	4/9D	L	Con-Env
40.6942	ZF	CON	4/9D	L	Con-Env
39.7657	ZF	CON	4/9D	L	Con-Env
14.8788	ZF	CON	4/9D	L	Con-Env
43.8438	ZF	CON	4/9D	L	Con-Env
38.4297	ZF	CON	4/9D	L	Con-Env
45.1596	ZF	CON	4/9D	L	Con-Env
125.638	ZF	CON	4/9D	L	Con-Env
18.4517	ZF	CON	4/9D	L	Con-Env
21.86	ZF	CON	4/9D	L	Con-Env
16.5871	ZF	CON	4/9D	L	Con-Env
23.3187	ZF	CON	4/9D	L	Con-Env
19.5916	ZF	CON	4/9D	L	Con-Env
55.4172	ZF	CON	4/9D	L	Con-Env
65.3668	ZF	CON	4/9D	L	Con-Env
13.8871	ZF	CON	4/9D	L	Con-Env
21.8828	ZF	CON	4/9D	L	Con-Env
70.4191	ZF	CON	4/9D	L	Con-Env
52.1552	ZF	CON	4/9D	L	Con-Env
51.0393	ZF	CON	4/9D	L	Con-Env
65.231	ZF	CON	4/9D	L	Con-Env
85.5163	ZF	CON	4/9D	L	Con-Env
43.9281	ZF	CON	4/9D	L	Con-Env
127.194	ZF	CON	4/9D	L	Con-Env
109.62	ZF	CON	4/9D	L	Con-Env
52.7785	CAN	CON	4/9D	R	Con-Env
50.1106	CAN	CON	4/9D	R	Con-Env
63.5264	CAN	CON	4/9D	R	Con-Env
49.1228	CAN	CON	4/9D	R	Con-Env
46.8383	CAN	CON	4/9D	R	Con-Env
9.87802	CAN	CON	4/9D	R	Con-Env
18.0771	CAN	CON	4/9D	R	Con-Env
18.2117	CAN	CON	4/9D	R	Con-Env
42.3286	CAN	CON	4/9D	R	Con-Env
23.169	CAN	CON	4/9D	R	Con-Env
23.5381	CAN	CON	4/9D	R	Con-Env
13.032	CAN	CON	4/9D	R	Con-Env
44.0847	CAN	CON	4/9D	R	Con-Env
-48.0336	CAN	CON	4/9D	R	Con-Env
54.1939	CAN	CON	4/9D	R	Con-Env
42.2542	CAN	CON	4/9D	R	Con-Env
59.3105	CAN	CON	4/9D	R	Con-Env
45.2129	CAN	CON	4/9D	R	Con-Env
99.0536	CAN	CON	4/9D	R	Con-Env
71.5766	CAN	CON	4/9D	R	Con-Env
50.3671	CAN	CON	4/9D	R	Con-Env
83.7637	CAN	CON	4/9D	R	Con-Env
106.789	CAN	CON	4/9D	R	Con-Env
160.701	CAN	CON	4/9D	R	Con-Env
231.918	CAN	CON	4/9D	R	Con-Env
76.5019	CAN	CON	4/9D	R	Con-Env
86.0587	CAN	CON	4/9D	R	Con-Env
84.5364	CAN	CON	4/9D	R	Con-Env
74.5248	CAN	CON	4/9D	R	Con-Env
49.4985	CAN	CON	4/9D	R	Con-Env
36.2393	CAN	CON	4/9D	R	Con-Env
80.0541	CAN	CON	4/9D	R	Con-Env
93.7379	CAN	CON	4/9D	R	Con-Env
72.1466	CAN	CON	4/9D	R	Con-Env
65.7147	CAN	CON	4/9D	R	Con-Env
179.642	CAN	CON	4/9D	R	Con-Env
50.1967	CAN	CON	4/9D	R	Con-Env
29.5615	CAN	CON	4/9D	R	Con-Env
195.44	CAN	CON	4/9D	R	Con-Env
115.085	CAN	CON	4/9D	R	Con-Env
59.4488	CAN	CON	4/9D	R	Con-Env
83.9849	CAN	CON	4/9D	R	Con-Env
67.1787	CAN	CON	4/9D	R	Con-Env
100.545	CAN	CON	4/9D	R	Con-Env
77.482	CAN	CON	4/9D	R	Con-Env
98.3967	CAN	CON	4/9D	R	Con-Env
49.4821	CAN	CON	4/9D	R	Con-Env
86.3007	CAN	CON	4/9D	R	Con-Env
69.523	CAN	CON	4/9D	R	Con-Env
11.0157	CAN	CON	4/9D	R	Con-Env
48.3302	CAN	CON	4/9D	R	Con-Env
55.0329	CAN	CON	4/9D	R	Con-Env
15.0263	CAN	CON	4/9D	R	Con-Env
96.3427	CAN	CON	4/9D	R	Con-Env
19.8583	CAN	CON	4/9D	R	Con-Env
161.541	CAN	CON	4/9D	R	Con-Env
60.0909	CAN	CON	4/9D	R	Con-Env
56.8626	CAN	CON	4/9D	R	Con-Env
49.1105	CAN	CON	4/9D	R	Con-Env
29.1665	CAN	CON	4/9D	R	Con-Env
13.3723	CAN	CON	4/9D	R	Con-Env
25.5518	CAN	CON	4/9D	R	Con-Env
61.754	CAN	CON	4/9D	R	Con-Env
38.5022	CAN	CON	4/9D	R	Con-Env
103.79	CAN	CON	4/9D	R	Con-Env
112.081	CAN	CON	4/9D	R	Con-Env
17.3218	CAN	CON	4/9D	R	Con-Env
12.074	CAN	CON	4/9D	R	Con-Env
52.7243	CAN	CON	4/9D	R	Con-Env
227.366	CAN	CON	4/9D	R	Con-Env
30.1197	CAN	CON	4/9D	R	Con-Env
59.1631	CAN	CON	4/9D	R	Con-Env
61.0544	CAN	CON	4/9D	R	Con-Env
50.6476	CAN	CON	4/9D	R	Con-Env
56.5368	CAN	CON	4/9D	R	Con-Env
60.8828	CAN	CON	4/9D	R	Con-Env
11.3076	CAN	CON	4/9D	R	Con-Env
44.4017	CAN	CON	4/9D	R	Con-Env
43.7308	CAN	CON	4/9D	R	Con-Env
65.7635	CAN	CON	4/9D	R	Con-Env
14.7232	CAN	CON	4/9D	R	Con-Env
84.251	CAN	CON	4/9D	R	Con-Env
85.1911	CAN	CON	4/9D	R	Con-Env
84.0268	ZF	CON	4/9D	R	Con-Env
75.6971	ZF	CON	4/9D	R	Con-Env
78.4231	ZF	CON	4/9D	R	Con-Env
126.445	ZF	CON	4/9D	R	Con-Env
62.479	ZF	CON	4/9D	R	Con-Env
15.7381	ZF	CON	4/9D	R	Con-Env
40.1669	ZF	CON	4/9D	R	Con-Env
62.7842	ZF	CON	4/9D	R	Con-Env
45.3806	ZF	CON	4/9D	R	Con-Env
7.39871	ZF	CON	4/9D	R	Con-Env
124.113	ZF	CON	4/9D	R	Con-Env
58.0933	ZF	CON	4/9D	R	Con-Env
120.199	ZF	CON	4/9D	R	Con-Env
209.322	ZF	CON	4/9D	R	Con-Env
37.3115	ZF	CON	4/9D	R	Con-Env
45.6549	ZF	CON	4/9D	R	Con-Env
75.2022	ZF	CON	4/9D	R	Con-Env
61.3613	ZF	CON	4/9D	R	Con-Env
143.245	ZF	CON	4/9D	R	Con-Env
112.707	ZF	CON	4/9D	R	Con-Env
122.651	ZF	CON	4/9D	R	Con-Env
123.514	ZF	CON	4/9D	R	Con-Env
211.095	ZF	CON	4/9D	R	Con-Env
197.373	ZF	CON	4/9D	R	Con-Env
311.724	ZF	CON	4/9D	R	Con-Env
129.891	ZF	CON	4/9D	R	Con-Env
171.688	ZF	CON	4/9D	R	Con-Env
175.23	ZF	CON	4/9D	R	Con-Env
135.652	ZF	CON	4/9D	R	Con-Env
45.7183	ZF	CON	4/9D	R	Con-Env
62.7688	ZF	CON	4/9D	R	Con-Env
182.744	ZF	CON	4/9D	R	Con-Env
142.142	ZF	CON	4/9D	R	Con-Env
89.628	ZF	CON	4/9D	R	Con-Env
75.8793	ZF	CON	4/9D	R	Con-Env
180.253	ZF	CON	4/9D	R	Con-Env
28.8819	ZF	CON	4/9D	R	Con-Env
60.4413	ZF	CON	4/9D	R	Con-Env
181.992	ZF	CON	4/9D	R	Con-Env
144.25	ZF	CON	4/9D	R	Con-Env
93.5228	ZF	CON	4/9D	R	Con-Env
95.1976	ZF	CON	4/9D	R	Con-Env
84.2484	ZF	CON	4/9D	R	Con-Env
88.7231	ZF	CON	4/9D	R	Con-Env
80.1831	ZF	CON	4/9D	R	Con-Env
82.6289	ZF	CON	4/9D	R	Con-Env
53.3694	ZF	CON	4/9D	R	Con-Env
80.4621	ZF	CON	4/9D	R	Con-Env
36.5339	ZF	CON	4/9D	R	Con-Env
11.1671	ZF	CON	4/9D	R	Con-Env
90.3362	ZF	CON	4/9D	R	Con-Env
57.0294	ZF	CON	4/9D	R	Con-Env
26.8834	ZF	CON	4/9D	R	Con-Env
128.947	ZF	CON	4/9D	R	Con-Env
21.3842	ZF	CON	4/9D	R	Con-Env
243.777	ZF	CON	4/9D	R	Con-Env
71.5114	ZF	CON	4/9D	R	Con-Env
66.3223	ZF	CON	4/9D	R	Con-Env
75.6717	ZF	CON	4/9D	R	Con-Env
45.2083	ZF	CON	4/9D	R	Con-Env
32.0154	ZF	CON	4/9D	R	Con-Env
38.8331	ZF	CON	4/9D	R	Con-Env
53.7677	ZF	CON	4/9D	R	Con-Env
51.6377	ZF	CON	4/9D	R	Con-Env
151.608	ZF	CON	4/9D	R	Con-Env
172.515	ZF	CON	4/9D	R	Con-Env
20.2163	ZF	CON	4/9D	R	Con-Env
17.6261	ZF	CON	4/9D	R	Con-Env
93.4467	ZF	CON	4/9D	R	Con-Env
173.732	ZF	CON	4/9D	R	Con-Env
26.579	ZF	CON	4/9D	R	Con-Env
47.6718	ZF	CON	4/9D	R	Con-Env
10.9345	ZF	CON	4/9D	R	Con-Env
44.1502	ZF	CON	4/9D	R	Con-Env
59.3016	ZF	CON	4/9D	R	Con-Env
10.915	ZF	CON	4/9D	R	Con-Env
12.9702	ZF	CON	4/9D	R	Con-Env
32.1951	ZF	CON	4/9D	R	Con-Env
71.2334	ZF	CON	4/9D	R	Con-Env
107.755	ZF	CON	4/9D	R	Con-Env
15.9049	ZF	CON	4/9D	R	Con-Env
140.573	ZF	CON	4/9D	R	Con-Env
63.3288	ZF	CON	4/9D	R	Con-Env

## Sheet: Figure6
	raw LIs
DUR	ENV	LI
0D	Aviary
0D	Aviary	0.17626
5D	Sil_postAv
5D	Sil_postAv	-0.10417
0D	Aviary
0D	Aviary	0.20702
5D	Sil_postAv
5D	Sil_postAv	-0.06575
0D	Aviary
0D	Aviary	0.21383
5D	Sil_postAv
5D	Sil_postAv	0.34208					averaged data (to create lines, averages and standard errors)
0D	Aviary
0D	Aviary	0.86604
5D	Sil_postAv				Data	DUR	ENV	N total	Mean	Standard Deviation	SE of mean
5D	Sil_postAv	-0.08572			LI	0D	Aviary	4	0.36579	0.3339	0.16695
-1D	Sil_only				LI	5D	Sil_postAv	4	0.02161	0.21422	0.10711
-1D	Sil_only	-0.23097			LI	-1D	Sil_only	5	0.04931	0.2128	0.09517
-1D	Sil_only				LI	14D	Can	3	0.27441	0.27931	0.16126
-1D	Sil_only	0.02854			LI	14D	ZF	3	0.45974	0.04935	0.02849
-1D	Sil_only				LI	30D	Can	4	0.37707	0.57773	0.28886
-1D	Sil_only	-0.06624			LI	30D	ZF	4	0.25116	0.11348	0.05674
-1D	Sil_only				LI	9D	Can	3	-0.32259	0.29697	0.17146
-1D	Sil_only	0.28949			LI	9D	ZF	3	0.2675	0.07841	0.04527
-1D	Sil_only				LI	4D	Can	3	-0.36395	0.20379	0.11766
-1D	Sil_only	0.22571			LI	4D	ZF	3	0.09577	0.07946	0.04588
14D	Can
14D	Can	0.2427
14D	Can
14D	Can	0.01231
14D	Can
14D	Can	0.56822
14D	ZF
14D	ZF	0.45511
14D	ZF
14D	ZF	0.51125
14D	ZF
14D	ZF	0.41287
30D	Can
30D	Can	0.68338
30D	Can
30D	Can	-0.3455
30D	Can
30D	Can	0.19872
30D	Can
30D	Can	0.97169
30D	ZF
30D	ZF	0.13621
30D	ZF
30D	ZF	0.2189
30D	ZF
30D	ZF	0.24248
30D	ZF
30D	ZF	0.40706
9D	Can
9D	Can	-0.66231
9D	Can
9D	Can	-0.11231
9D	Can
9D	Can	-0.19314
9D	ZF
9D	ZF	0.18726
9D	ZF
9D	ZF	0.27131
9D	ZF
9D	ZF	0.34394
4D	Can
4D	Can	-0.59561
4D	Can
4D	Can	-0.21231
4D	Can
4D	Can	-0.28394
4D	ZF
4D	ZF	0.18726
4D	ZF
4D	ZF	0.05612
4D	ZF
4D	ZF	0.04394

## Sheet: Figure7
Avg	st error	Avg	st error	Avg	st error	Avg	st error
9D HET	9D HET	9D CON	9D CON	14/30D HET	14/30D HET	14/30D CON	14/30D CON
0.4944	0.03558	0.59903	0.02312	0.42694	0.04698	0.48989	0.01196
0.52369	0.03185	0.53304	0.01683	0.58525	0.04107	0.59798	0.04278
0.6151	0.07104	0.57327	0.03212	0.51788	0.02663	0.54155	0.01814
0.56332	0.05104	0.5327	0.03089	0.68445	0.02454	0.5538	0.02717
0.5714	0.04915	0.58267	0.03237	0.60019	0.02779	0.64324	0.06226
0.57342	0.0431	0.58038	0.02689	0.6865	0.03272	0.54661	0.02391
0.59582	0.04193	0.58457	0.0386	0.75186	0.01848	0.56241	0.05789
0.60819	0.03488	0.60357	0.01888	0.66832	0.02432	0.63562	0.02578
0.68057	0.04435	0.62295	0.02518	0.77248	0.03988	0.56673	0.01708
0.60512	0.05748	0.53413	0.03395	0.76335	0.00969	0.64667	0.01529
0.61669	0.04878	0.58488	0.03069	0.84333	0.01764	0.61403	0.04524
0.65207	0.05613	0.58254	0.03293	0.85045	0.03532	0.62873	0.0357
0.6515	0.0671	0.53539	0.02581	0.92058	0.0211	0.68727	0.05165
0.64404	0.07996	0.53881	0.04245			0.64306	0.01423
0.70366	0.05111	0.68124	0.0724			0.69994	0.06555
0.69502	0.07915	0.7074	0.08929			0.73868	0.00524
0.69654	0.06243	0.66291	0.03394			0.70966	0.02538
0.66509	0.11763	0.71072	0.06143			0.70483	0.01028
0.67739	0.13065	0.70902	0.07562			0.66552	0.09112
0.70886	0.05146	0.74707	0.0781			0.64798	0.03678
0.73883	0.04655	0.69999	0.10615			0.75011	0.08991
0.61247	0.00848	0.6666	0.02209
0.68662	0.05505	0.65853	0.02201
0.73574	0.08144	0.77941	0.09311

## Sheet: Figure9
CONENV	CONENV	CONENV	CONENV		HETENV	HETENV	HETENV	HETENV
Caudal	Caudal	Rostral	Rostral		Caudal	Caudal	Rostral	Rostral
Left	Right	Left	Right		Left	Right	Left	Right
7.80468	11.617	7.71432	7.71971		16.7035	14.8135	15.8879	11.4357
8.22059	13.9386	8.82099	10.014		18.2976	18.3329	13.482	12.8294
7.39365	10.4665	6.50164	6.34917		18.4758	15.1659	8.03416	9.30371
7.72066	17.2178	6.68155	6.18391		6.94404	7.54554	3.31263	3.34788
9.67591	8.70887	7.96516	5.80416		6.36888	7.66217	3.76305	3.42875
7.6588	10.0393	5.78279	6.37072		6.06943	5.54487	4.85348	2.83656
2.66936	13.6124				2.65725	4.01845	7.27555	2.79401
1.16959	21.2248				3.03383	2.66673	2.35494	2.787
1.16023					3.5587	3.32828	2.20749	2.36821
9.161	10.4669	6.94814	10.0709		4.94739	6.52082	3.01532	4.57688
9.63789	12.0949	7.28638	8.99034		9.05437	5.8421	3.99297	4.74177
8.94192	10.9569	10.1915	9.61185		4.52354	15.6064	2.58553	2.71229
8.67444	9.9324	6.8423	3.873		48.6957	34.2337	9.36605	22.8981
7.00279	8.84055	5.60891	6.51372		32.6535	25.2189	20.6991	15.6573
9.69722	10.7832	5.81192	4.02557		40.8487	23.7484	50.9515	12.1348
10.7361	12.3231	7.3078	12.8436		5.50211	5.46214	4.28605	3.38904
8.83925	9.24744	5.91843	4.78331		3.96936	3.89082	3.20755	3.02033
10.6833	16.1253	6.83423	11.8099		5.14849	6.15675	3.54648	4.20376
5.28431	22.668	1.77204	4.13418		13.6201	12.4346	6.30995	6.4238
3.83714	19.7469		4.66089		14.2576	11.5177	6.53632	4.65582
7.11936	3.00185	18.1818	4.27404		12.5899	9.71031	5.62829	5.01104
5.01595	9.30964	5.71542	7.83748		7.60115	10.8045	5.50056	3.34654
7.01239	9.19135	5.34177	7.38429		6.81656	7.09059	7.02852	3.97591
7.15237	7.22381	5.77195	7.39056		5.60972	6.12116	4.63975	4.65909
7.8079	14.4628	4.77211	5.25683		18.6666	15.5881	7.0495	7.04323
9.46141	13.3225	4.85191	3.33231		15.8951	11.9184	12.0525	8.64688
8.74523	9.12599	4.98804	3.06926		12.5558	14.6627	9.94646	7.84392
7.56273	10.1629	7.41799	8.29123		7.39503	4.96271	3.80795	3.44146
6.9812	11.1907	6.60199	7.11359		6.68774	6.69401	4.67152	4.13615
8.81261	9.33084	5.98096	6.07217		8.45448	4.6912	4.77931	4.13423
8.16828	6.44566	11.9868	8.12442		6.407	6.35328	4.0119	1.90084
5.5826	5.47565	6.21662	6.66058		5.20427	15.1696	2.98298	1.89781
7.50334	6.49708	11.513	8.28259		3.28622	20.3739	2.61526	0.87883
13.7374	11.0979	10.8984	8.41179		12.6582	7.27796	7.27661	5.84736
10.8663	15.3998	29.3671	18.4395		9.46977	10.4471	7.83678	4.89586
7.39248	11.6733	8.08699	12.1988		10.2304	8.81356	4.87511	6.37947
11.3817	11.1127	9.73246	11.8218		6.9685	5.89353	2.57469	2.94196
8.70779	10.5471	6.71089	6.61593		6.41572	8.0647	6.12679	3.40257
5.80002	8.92478	6.48443	9.01768		7.08931	10.2858	5.83394	3.5213
7.19026	11.3186	13.0473	14.4985		9.44233	8.09744	8.00096	3.93239
5.38017	8.81748	9.42309	11.1801		7.86662	32.4364	5.46169	4.9985
10.5734	12.1373	13.6728	13.6218		6.89982	4.26585	4.78696	7.08333
6.07389	12.5069	12.7649	10.507		4.63309	5.41795	6.40409	2.8836
8.86372	13.5013	9.44178	8.28486		4.96094	3.83779	4.18403	2.88403
8.52596	9.24515	8.31189	8.58814		3.98469	3.74953	4.03972	4.25707
7.14541	6.30649	4.0061	2.95789		7.43182	2.2448	1.76713	0.34433
6.69135	8.46003	3.23337	3.02204		8.66182	4.45936	5.76403	5.97107
6.25304	7.79943	4.03876	1.54564		10.2661	3.63079	5.83194	4.06525
7.59813	15.6591	9.10045	8.70074
7.53483	17.294	10.0053	11.7997
5.48144	8.61315	8.10857	8.47698

## Sheet: Figure10b-c
bird	chan	session	rc	hem	arm_adr	rms_adr	brms	rms	arm	slope	group	seshi_b	group_name
Grey144	e4R	B1	Rostral	Right	0.300534	0.117329	8.99588	14.757	5.76114	1.73142	HET	B	HETENV
Grey144	e4L	B1	Rostral	Left	0.289199	0.150498	6.38093	11.2195	5.83856	1.68851	HET	B	HETENV
Grey144	e3R	B1	Rostral	Right	0.2914	0.102711	7.95226	12.281	4.3287	1.26138	HET	B	HETENV
Grey144	e3L	B1	Rostral	Left	0.234976	0.106284	6.02033	9.16654	4.14621	0.97426	HET	B	HETENV
Grey144	e2L	B1	Caudal	Left	0.0721634	0.0385288	6.72235	12.2774	6.55502	0.473032	HET	B	HETENV
Grey144	e2R	B1	Caudal	Right	0.122034	0.0335642	10.2451	14.132	3.88687	0.47433	HET	B	HETENV
Grey144	e1L	B1	Caudal	Left	0.0559013	0.0322124	7.36926	15.0302	8.66098	0.48416	HET	B	HETENV
Grey144	e1R	B1	Caudal	Right	0.0429302	0.0211076	8.31958	16.3666	8.04702	0.34546	HET	B	HETENV
Grey144	e4R	B2	Rostral	Right	0.434046	-0.0497622	10.2704	9.21405	-1.05637	-0.458512	HET	B	HETENV
Grey144	e4L	B2	Rostral	Left	0.739842	0.0807157	47.134	51.7835	5.6495	4.17974	HET	B	HETENV
Grey144	e3R	B2	Rostral	Right	0.82708	-0.0546158	11.9031	11.1658	-0.737328	-0.609829	HET	B	HETENV
Grey144	e3L	B2	Rostral	Left	-0.303897	0.0346543	7.35701	5.7063	-0.650708	0.197748	HET	B	HETENV
Grey144	e2L	B2	Caudal	Left	0.620728	0.107416	7.91495	8.36197	1.44702	0.898209	HET	B	HETENV
Grey144	e2R	B2	Caudal	Right	-0.216769	0.0895622	11.8422	8.37988	-3.4623	0.750521	HET	B	HETENV
Grey144	e1L	B2	Caudal	Left	0.347048	0.0948039	8.57294	10.4192	2.84623	0.987779	HET	B	HETENV
Grey144	e1R	B2	Caudal	Right	-2.03221	0.144183	11.3	10.5514	-0.74861	1.52133	HET	B	HETENV
Grey144	e4R	B2-2	Rostral	Right	-0.511121	-0.0987676	15.0213	18.6193	3.59793	-1.83898	HET	B	HETENV
Grey144	e4L	B2-2	Rostral	Left	-0.521173	-0.111101	13.5282	15.9224	3.39425	-1.76899	HET	B	HETENV
Grey144	e3R	B2-2	Rostral	Right	0.105579	0.00965064	171.573	188.833	17.2606	1.82236	HET	B	HETENV
Grey144	e3L	B2-2	Rostral	Left	-0.551889	-0.117971	12.9244	15.1663	3.24192	-1.78918	HET	B	HETENV
Grey144	e2L	B2-2	Caudal	Left	-0.217574	-0.0589937	14.2841	18.226	4.94186	-1.07522	HET	B	HETENV
Grey144	e2R	B2-2	Caudal	Right	-0.24558	-0.0662982	15.8042	21.6485	5.84438	-1.43526	HET	B	HETENV
Grey144	e1L	B2-2	Caudal	Left	-0.0818059	-0.0247	14.2271	18.9482	5.7211	-0.46802	HET	B	HETENV
Grey144	e1R	B2-2	Caudal	Right	-0.0877801	-0.0241732	15.4826	21.3666	5.88402	-0.5165	HET	B	HETENV
Grey144	e4R	B3	Rostral	Right	0.228006	-0.0165712	22.3699	20.8543	-1.51566	-0.34558	HET	B	HETENV
Grey144	e4L	B3	Rostral	Left	-1.94863	-0.0233253	20.6252	19.863	0.237762	-0.463311	HET	B	HETENV
Grey144	e3R	B3	Rostral	Right	1.94081	0.31656	102.776	122.807	20.0307	38.8759	HET	B	HETENV
Grey144	e3L	B3	Rostral	Left	0.563335	-0.0184691	19.4108	17.8264	-0.584444	-0.329238	HET	B	HETENV
Grey144	e2L	B3	Caudal	Left	1.65991	0.017927	20.3692	19.5807	0.211472	0.351024	HET	B	HETENV
Grey144	e2R	B3	Caudal	Right	-0.368133	0.0607675	22.3019	19.1421	-3.15978	1.16322	HET	B	HETENV
Grey144	e1L	B3	Caudal	Left	0.495588	0.0490392	20.5457	21.6922	2.14648	1.06377	HET	B	HETENV
Grey144	e1R	B3	Caudal	Right	7.92602	0.0665782	21.9098	22.0954	0.1856	1.47107	HET	B	HETENV
Grey144	e4R	B4	Rostral	Right	-0.254685	0.11663	16.1429	11.0724	-5.0705	1.29138	HET	B	HETENV
Grey144	e4L	B4	Rostral	Left	1.15836	-0.222274	9.75767	7.34774	-1.40993	-1.63321	HET	B	HETENV
Grey144	e3R	B4	Rostral	Right	0.42991	-0.187258	11.3274	7.89048	-3.43689	-1.47755	HET	B	HETENV
Grey144	e3L	B4	Rostral	Left	0.647748	-0.187953	9.49736	6.58627	-1.91109	-1.23791	HET	B	HETENV
Grey144	e2L	B4	Caudal	Left	0.587591	-0.10832	10.1712	7.74367	-1.42751	-0.838794	HET	B	HETENV
Grey144	e2R	B4	Caudal	Right	0.358998	-0.0826836	12.027	9.7755	-2.25147	-0.808274	HET	B	HETENV
Grey144	e1L	B4	Caudal	Left	-0.967145	-0.0759818	11.1642	11.0308	0.866614	-0.838141	HET	B	HETENV
Grey144	e1R	B4	Caudal	Right	-1.22822	0.0887492	14.2658	13.3045	-0.961356	1.18076	HET	B	HETENV
Grey144	e4R	T1	Rostral	Right	0.182169	-0.0838327	17.3439	11.8778	-5.46609	-0.995752	HET	T1	HETENV
Grey144	e4L	T1	Rostral	Left	0.23038	-0.0971364	12.9337	8.39436	-3.53937	-0.815398	HET	T1	HETENV
Grey144	e3R	T1	Rostral	Right	-0.762857	-0.127539	19.2687	23.1368	3.86814	-2.95084	HET	T1	HETENV
Grey144	e3L	T1	Rostral	Left	0.0525114	-0.0194155	11.9852	8.01994	-2.96528	-0.155711	HET	T1	HETENV
Grey144	e2L	T1	Caudal	Left	-0.303682	0.0796806	13.0974	9.58298	-2.5144	0.763578	HET	T1	HETENV
Grey144	e2R	T1	Caudal	Right	-0.213902	0.026479	15.4178	13.7194	-1.69833	0.363277	HET	T1	HETENV
Grey144	e1L	T1	Caudal	Left	2.22363	-0.0183872	15.0126	13.8977	-0.11492	-0.25554	HET	T1	HETENV
Grey144	e1R	T1	Caudal	Right	1.72887	0.0624313	12.6436	13.1173	0.473678	0.81893	HET	T1	HETENV
Grey144	e4R	T2	Rostral	Right	-0.403294	-0.139041	16.5878	25.3157	8.72794	-3.51993	HET	T2	HETENV
Grey144	e4L	T2	Rostral	Left	-0.215208	-0.0752088	11.98	16.8785	5.89853	-1.26941	HET	T2	HETENV
Grey144	e3R	T2	Rostral	Right	-0.566468	-0.0439402	15.7728	17.0992	1.32636	-0.75134	HET	T2	HETENV
Grey144	e3L	T2	Rostral	Left	0.254202	0.0763458	10.9401	14.2069	4.26684	1.08464	HET	T2	HETENV
Grey144	e2L	T2	Caudal	Left	0.315994	0.0290625	24.3009	25.6609	2.36008	0.74577	HET	T2	HETENV
Grey144	e2R	T2	Caudal	Right	-4.11942	-0.0410255	24.998	25.2494	0.25146	-1.03587	HET	T2	HETENV
Grey144	e1L	T2	Caudal	Left	0.287155	0.126672	12.6183	20.7888	9.17056	2.63337	HET	T2	HETENV
Grey144	e1R	T2	Caudal	Right	0.175429	0.0707843	15.6895	26.3023	10.6128	1.86179	HET	T2	HETENV
Grey144	e4R	T3	Rostral	Right	-1.29468	-0.28398	29.0371	37.1958	8.1587	-10.5629	HET	T3	HETENV
Grey144	e4L	T3	Rostral	Left	-1.04317	-0.201672	26.3408	31.4139	6.07316	-6.33531	HET	T3	HETENV
Grey144	e3R	T3	Rostral	Right	0.0145331	-0.00566076	140.275	100.953	-39.322	-0.57147	HET	T3	HETENV
Grey144	e3L	T3	Rostral	Left	-1.05284	-0.146549	22.6591	25.1614	3.5023	-3.68737	HET	T3	HETENV
Grey144	e2L	T3	Caudal	Left	-0.531936	-0.108151	21.3614	25.5577	5.19626	-2.76408	HET	T3	HETENV
Grey144	e2R	T3	Caudal	Right	-0.81987	-0.0730041	27.938	30.6688	2.73086	-2.23895	HET	T3	HETENV
Grey144	e1L	T3	Caudal	Left	-0.167351	-0.0502742	19.3225	26.1904	7.86792	-1.3167	HET	T3	HETENV
Grey144	e1R	T3	Caudal	Right	-0.618774	-0.0666984	26.0126	29.1553	3.14268	-1.94461	HET	T3	HETENV
Grey144	e4R	T4	Rostral	Right	-1.53379	-0.196965	9.87356	11.3283	1.45475	-2.23128	HET	T4	HETENV
Grey144	e4L	T4	Rostral	Left	0.752515	0.0162446	9.37159	8.5563	0.184706	0.138994	HET	T4	HETENV
Grey144	e3R	T4	Rostral	Right	2.72772	-0.161426	11.7414	11.0854	-0.656032	-1.78947	HET	T4	HETENV
Grey144	e3L	T4	Rostral	Left	-0.81469	-0.100145	77.6943	87.4431	10.7488	-8.75697	HET	T4	HETENV
Grey144	e2L	T4	Caudal	Left	6.52026	0.132756	10.9736	10.1809	0.207288	1.35157	HET	T4	HETENV
Grey144	e2R	T4	Caudal	Right	0.193808	-0.0626621	16.0845	12.1547	-3.92986	-0.761637	HET	T4	HETENV
Grey144	e1L	T4	Caudal	Left	0.150772	0.0417466	9.68289	12.0076	3.32474	0.501278	HET	T4	HETENV
Grey144	e1R	T4	Caudal	Right	-0.277575	0.0509806	70.1978	59.3055	-10.8923	3.02343	HET	T4	HETENV
Grey144	e4R	T5	Rostral	Right	0.0709723	0.0237458	12.0439	18.0996	6.05574	0.42979	HET	T5	HETENV
Grey144	e4L	T5	Rostral	Left	-0.224438	-0.0659949	22.3214	30.2022	8.88082	-1.99319	HET	T5	HETENV
Grey144	e3R	T5	Rostral	Right	0.12302	0.0577881	12.4849	23.5451	11.0603	1.36063	HET	T5	HETENV
Grey144	e3L	T5	Rostral	Left	0.356062	-0.102238	74.8531	57.3778	-16.4752	-5.86621	HET	T5	HETENV
Grey144	e2L	T5	Caudal	Left	0.172636	0.0918546	12.8429	25.3093	13.4664	2.32478	HET	T5	HETENV
Grey144	e2R	T5	Caudal	Right	0.0475392	0.0213078	15.182	27.5143	12.3323	0.58627	HET	T5	HETENV
Grey144	e1L	T5	Caudal	Left	0.117878	0.0725095	11.3984	27.0176	16.6191	1.95903	HET	T5	HETENV
Grey144	e1R	T5	Caudal	Right	0.391666	0.140227	24.5691	38.2713	13.7022	5.36667	HET	T5	HETENV
Grey144	e4R	T6	Rostral	Right	7.7069	0.154464	10.4055	10.6183	0.212816	1.64015	HET	T6	HETENV
Grey144	e4L	T6	Rostral	Left	1.37852	0.17922	7.44868	7.41235	0.963676	1.32844	HET	T6	HETENV
Grey144	e3R	T6	Rostral	Right	-0.648906	0.108408	18.0403	15.4579	-2.58244	1.67576	HET	T6	HETENV
Grey144	e3L	T6	Rostral	Left	-0.286777	-0.103317	69.7637	107.488	38.7247	-11.1053	HET	T6	HETENV
Grey144	e2L	T6	Caudal	Left	0.0717517	0.0302342	8.71823	13.3389	5.62063	0.40329	HET	T6	HETENV
Grey144	e2R	T6	Caudal	Right	0.10487	0.0351818	11.5357	17.3595	5.8238	0.61074	HET	T6	HETENV
Grey144	e1L	T6	Caudal	Left	0.197518	0.0948579	8.66553	14.7485	7.08295	1.39901	HET	T6	HETENV
Grey144	e1R	T6	Caudal	Right	0.0977678	0.0269376	18.5056	25.5435	7.0379	0.68808	HET	T6	HETENV
Grey144	e4R	T7	Rostral	Right	0.17089	0.0294218	15.61	18.8564	3.24648	0.55479	HET	T7	HETENV
Grey144	e4L	T7	Rostral	Left	-1.72028	0.103109	15.8083	13.971	-0.837382	1.44053	HET	T7	HETENV
Grey144	e3R	T7	Rostral	Right	-1.90418	0.310735	169.109	145.384	-23.7247	45.1761	HET	T7	HETENV
Grey144	e3L	T7	Rostral	Left	-0.80638	0.0809586	18.7081	16.0924	-1.61564	1.30282	HET	T7	HETENV
Grey144	e2L	T7	Caudal	Left	-0.491581	0.151103	20.4888	14.9068	-4.58205	2.25245	HET	T7	HETENV
Grey144	e2R	T7	Caudal	Right	7.21079	0.0346194	17.4453	17.5295	0.08416	0.60686	HET	T7	HETENV
Grey144	e1L	T7	Caudal	Left	1.29921	0.1741	16.0466	17.375	2.32834	3.02499	HET	T7	HETENV
Grey144	e1R	T7	Caudal	Right	-0.309653	-0.161441	49.2994	102.999	53.6998	-16.6283	HET	T7	HETENV
Grey144	e4R	T8	Rostral	Right	-0.922311	-0.18956	17.6433	22.2075	4.56424	-4.20965	HET	T8	HETENV
Grey144	e4L	T8	Rostral	Left	1.23402	0.136679	13.9091	14.517	1.60789	1.98418	HET	T8	HETENV
Grey144	e3R	T8	Rostral	Right	-0.833226	0.0898709	20.5076	18.511	-1.99658	1.6636	HET	T8	HETENV
Grey144	e3L	T8	Rostral	Left	0.244533	0.0794202	14.1579	19.4869	6.32902	1.54765	HET	T8	HETENV
Grey144	e2L	T8	Caudal	Left	0.553754	0.174464	10.1187	13.313	4.19436	2.32264	HET	T8	HETENV
Grey144	e2R	T8	Caudal	Right	0.561093	0.0846844	18.2086	21.4453	3.23668	1.81608	HET	T8	HETENV
Grey144	e1L	T8	Caudal	Left	0.414072	0.173235	10.2194	15.8509	6.63154	2.74594	HET	T8	HETENV
Grey144	e1R	T8	Caudal	Right	0.60913	0.211903	15.1012	23.157	8.0558	4.90703	HET	T8	HETENV
Lg503	e1L	B1	Caudal	Left	0.126345	0.011639	18.1826	18.926	1.74349	0.22028	CON	B	CONENV
Lg503	e2L	B1	Caudal	Left	-0.554943	-0.190879	17.7099	25.4709	8.761	-4.86186	CON	B	CONENV
Lg503	e3L	B1	Rostral	Left	3.06051	0.222117	41.9671	44.173	3.20586	9.81156	CON	B	CONENV
Lg503	e4L	B1	Rostral	Left	0.378156	0.0752282	18.1461	21.4041	4.258	1.61019	CON	B	CONENV
Lg503	e4R	B1	Rostral	Right	0.38614	0.0751038	18.3597	22.7929	4.43318	1.71183	CON	B	CONENV
Lg503	e3R	B1	Rostral	Right	0.336523	0.0493044	18.4673	21.6374	3.17012	1.06682	CON	B	CONENV
Lg503	e2R	B1	Caudal	Right	0.255185	0.0570455	19.4038	24.9902	5.58646	1.42558	CON	B	CONENV
Lg503	e1R	B1	Caudal	Right	0.129948	0.0365532	17.9481	24.9726	7.02456	0.91283	CON	B	CONENV
Lg503	e1L	B2	Caudal	Left	-0.053515	-0.020761	9.92945	14.5894	5.65991	-0.30289	CON	B	CONENV
Lg503	e2L	B2	Caudal	Left	1.19721	-0.274763	133.731	107.955	-24.7759	-29.6621	CON	B	CONENV
Lg503	e3L	B2	Rostral	Left	-1.08536	-0.047282	37.4155	38.0741	1.65864	-1.80022	CON	B	CONENV
Lg503	e4L	B2	Rostral	Left	0.171206	0.053185	7.68532	9.698	3.01267	0.515788	CON	B	CONENV
Lg503	e4R	B2	Rostral	Right	-0.0389291	-0.00965919	6.83596	9.09186	2.2559	-0.08782	CON	B	CONENV
Lg503	e3R	B2	Rostral	Right	-0.379663	-0.0961172	9.11284	12.2019	3.0891	-1.17282	CON	B	CONENV
Lg503	e2R	B2	Caudal	Right	-0.362633	-0.0372442	9.08791	10.1281	1.04021	-0.377214	CON	B	CONENV
Lg503	e1R	B2	Caudal	Right	-0.258336	-0.118798	6.68079	12.3686	5.68782	-1.46937	CON	B	CONENV
Lg503	e1L	B3	Caudal	Left	0.053122	0.0202827	8.31908	11.8396	4.52054	0.24014	CON	B	CONENV
Lg503	e2L	B3	Caudal	Left	-1.04388	-0.0983942	208.995	229.641	21.6455	-22.5953	CON	B	CONENV
Lg503	e3L	B3	Rostral	Left	-0.300839	0.167829	54.1038	34.0874	-19.0164	5.72086	CON	B	CONENV
Lg503	e4L	B3	Rostral	Left	0.00822101	0.00227223	7.61656	9.14387	2.5273	0.020777	CON	B	CONENV
Lg503	e4R	B3	Rostral	Right	-0.0570548	-0.0150063	6.02756	8.17868	2.15113	-0.122732	CON	B	CONENV
Lg503	e3R	B3	Rostral	Right	-0.381847	-0.0318824	7.66736	8.36587	0.69851	-0.266724	CON	B	CONENV
Lg503	e2R	B3	Caudal	Right	-1.67779	-0.139906	9.67795	10.5584	0.880428	-1.47718	CON	B	CONENV
Lg503	e1R	B3	Caudal	Right	-0.645935	-0.0934777	5.56143	6.50244	0.941012	-0.607833	CON	B	CONENV
Lg503	e1L	B4	Caudal	Left	5.2747	0.330075	22.562	23.0014	1.43936	7.59219	CON	B	CONENV
Lg503	e2L	B4	Caudal	Left	0.826402	-0.193269	12.1113	9.00522	-2.10603	-1.74043	CON	B	CONENV
Lg503	e3L	B4	Rostral	Left	-0.0676378	-0.0136467	15.9052	18.6726	3.76742	-0.25482	CON	B	CONENV
Lg503	e4L	B4	Rostral	Left	0.438083	0.116165	10.7185	13.2254	3.50696	1.53634	CON	B	CONENV
Lg503	e4R	B4	Rostral	Right	0.332629	0.0530593	8.9547	10.6542	1.6995	0.565305	CON	B	CONENV
Lg503	e3R	B4	Rostral	Right	0.285532	-0.0208491	12.1834	11.3543	-0.829072	-0.236727	CON	B	CONENV
Lg503	e2R	B4	Caudal	Right	-1.90775	0.0299188	9.39134	9.24633	-0.145008	0.276639	CON	B	CONENV
Lg503	e1R	B4	Caudal	Right	1.62449	-0.112499	11.3429	10.6082	-0.734638	-1.19341	CON	B	CONENV
Lg503	e1L	T1	Caudal	Left	0.482453	-0.20169	32.2123	22.0107	-9.20162	-4.43935	CON	T1	CONENV
Lg503	e2L	T1	Caudal	Left	0.0528434	-0.0176813	9.41658	6.30645	-2.11012	-0.111506	CON	T1	CONENV
Lg503	e3L	T1	Rostral	Left	1.77291	0.388255	57.2253	71.9908	15.7655	27.9508	CON	T1	CONENV
Lg503	e4L	T1	Rostral	Left	1.01544	0.1962	16.2158	18.8598	3.64403	3.7003	CON	T1	CONENV
Lg503	e4R	T1	Rostral	Right	-1.05334	0.0811413	50.41	46.8045	-3.60546	3.79778	CON	T1	CONENV
Lg503	e3R	T1	Rostral	Right	0.402944	0.0928329	8.70961	11.3169	2.60725	1.05058	CON	T1	CONENV
Lg503	e2R	T1	Caudal	Right	-0.640528	0.0360207	10.3115	9.76248	-0.549002	0.351651	CON	T1	CONENV
Lg503	e1R	T1	Caudal	Right	0.941004	0.324566	9.62028	14.6855	5.06526	4.76643	CON	T1	CONENV
Lg503	e1L	T2	Caudal	Left	-0.0016667	-0.000318464	5.96078	6.13256	1.17177	-0.001953	CON	T2	CONENV
Lg503	e2L	T2	Caudal	Left	-0.689275	-0.120562	1.90569	1.09769	0.191999	-0.13234	CON	T2	CONENV
Lg503	e3L	T2	Rostral	Left	-0.419768	-0.125298	2.02272	1.4579	0.435171	-0.182671	CON	T2	CONENV
Lg503	e4L	T2	Rostral	Left	0.0326843	0.0101453	1.67558	0.979667	0.304091	0.009939	CON	T2	CONENV
Lg503	e4R	T2	Rostral	Right	0.367796	-0.0778843	1.99935	1.64996	-0.349395	-0.128506	CON	T2	CONENV
Lg503	e3R	T2	Rostral	Right	-0.187125	-0.0615943	0.805751	1.20111	0.39536	-0.0739816	CON	T2	CONENV
Lg503	e2R	T2	Caudal	Right	0.325888	-0.0410806	1.23161	1.09374	-0.137874	-0.0449314	CON	T2	CONENV
Lg503	e1R	T2	Caudal	Right	1.30978	0.166474	0.911272	1.04396	0.132688	0.173792	CON	T2	CONENV
Lg503	e1L	T3	Caudal	Left	-1.35087	-0.20267	5.73696	5.57309	0.836126	-1.12949	CON	T3	CONENV
Lg503	e2L	T3	Caudal	Left	0.4098	0.119684	2.04265	1.47278	0.430134	0.176269	CON	T3	CONENV
Lg503	e3L	T3	Rostral	Left	-0.0631017	-0.0256331	1.6313	1.06319	0.431889	-0.0272529	CON	T3	CONENV
Lg503	e4L	T3	Rostral	Left	-0.0150686	-0.00320338	1.94616	1.20161	0.255445	-0.0038492	CON	T3	CONENV
Lg503	e4R	T3	Rostral	Right	-1.33167	-0.253379	5.84523	7.21875	1.37352	-1.82908	CON	T3	CONENV
Lg503	e3R	T3	Rostral	Right	-0.86572	-0.11005	1.724	1.97508	0.251072	-0.217358	CON	T3	CONENV
Lg503	e2R	T3	Caudal	Right	-0.91859	-0.370118	2.72856	4.56985	1.84128	-1.69138	CON	T3	CONENV
Lg503	e1R	T3	Caudal	Right	-0.180737	-0.0289327	0.824866	0.982079	0.157213	-0.0284142	CON	T3	CONENV
Lg503	e1L	T4	Caudal	Left	0.880364	0.160111	7.17354	7.54591	1.37237	1.20819	CON	T4	CONENV
Lg503	e2L	T4	Caudal	Left	-0.0710068	-0.0239573	1.61677	0.93083	0.314057	-0.0223002	CON	T4	CONENV
Lg503	e3L	T4	Rostral	Left	-0.352591	-0.0623153	1.76058	0.923857	0.163278	-0.0575704	CON	T4	CONENV
Lg503	e4L	T4	Rostral	Left	-4.17239	-0.820322	25.2312	30.161	5.92988	-24.7417	CON	T4	CONENV
Lg503	e4R	T4	Rostral	Right	0.0583674	0.0260266	0.997538	1.80031	0.802776	0.046856	CON	T4	CONENV
Lg503	e3R	T4	Rostral	Right	0.0469796	0.012213	0.83206	1.12435	0.29229	0.0137317	CON	T4	CONENV
Lg503	e2R	T4	Caudal	Right	-0.655469	-0.112387	0.863697	1.04243	0.178736	-0.117156	CON	T4	CONENV
Lg503	e1R	T4	Caudal	Right	0.0748249	0.0252809	0.750203	1.13301	0.382807	0.0286435	CON	T4	CONENV
Lg503	e1L	T5	Caudal	Left	-0.253151	0.0656889	19.7599	14.8949	-3.865	0.97843	CON	T5	CONENV
Lg503	e2L	T5	Caudal	Left	0.1454	0.0469202	7.9352	10.2394	3.30425	0.480437	CON	T5	CONENV
Lg503	e3L	T5	Rostral	Left	-0.29509	0.0330122	22.8102	19.6158	-2.19445	0.64756	CON	T5	CONENV
Lg503	e4L	T5	Rostral	Left	-0.02579	0.00527308	20.2898	16.0153	-3.27452	0.08445	CON	T5	CONENV
Lg503	e4R	T5	Rostral	Right	-0.0113967	-0.00591854	7.35899	15.3095	7.95053	-0.09061	CON	T5	CONENV
Lg503	e3R	T5	Rostral	Right	0.224557	0.0664131	8.36731	11.8812	3.51389	0.789067	CON	T5	CONENV
Lg503	e2R	T5	Caudal	Right	0.346072	0.0957768	14.6043	20.1927	5.58842	1.934	CON	T5	CONENV
Lg503	e1R	T5	Caudal	Right	0.304349	0.0449721	6.77094	7.94492	1.17398	0.3573	CON	T5	CONENV
Lg503	e1L	T6	Caudal	Left	0.0956065	0.010079	7.22297	6.95632	0.73335	0.070113	CON	T6	CONENV
Lg503	e2L	T6	Caudal	Left	0.297084	0.0887036	7.77014	9.65205	2.88192	0.856172	CON	T6	CONENV
Lg503	e3L	T6	Rostral	Left	0.205869	0.111578	6.7603	12.5768	6.81646	1.40329	CON	T6	CONENV
Lg503	e4L	T6	Rostral	Left	0.24088	-0.420232	9.30605	3.02636	-5.27969	-1.27177	CON	T6	CONENV
Lg503	e4R	T6	Rostral	Right	0.280585	0.089519	9.02132	13.248	4.2267	1.18595	CON	T6	CONENV
Lg503	e3R	T6	Rostral	Right	-0.810966	0.0411155	27.9066	26.5601	-1.34658	1.09203	CON	T6	CONENV
Lg503	e2R	T6	Caudal	Right	-0.104147	0.0197968	12.1103	10.176	-1.93431	0.201453	CON	T6	CONENV
Lg503	e1R	T6	Caudal	Right	-0.00388973	-0.00283839	24.2106	89.574	65.3634	-0.254246	CON	T6	CONENV
Lg503	e1L	T7	Caudal	Left	-2.01438	-0.492616	20.8912	26.3302	6.43902	-12.9707	CON	T7	CONENV
Lg503	e2L	T7	Caudal	Left	-0.0238075	-0.00555938	9.23596	10.7451	2.50913	-0.059736	CON	T7	CONENV
Lg503	e3L	T7	Rostral	Left	-0.0311714	-0.0142949	7.08577	11.2405	5.15478	-0.160682	CON	T7	CONENV
Lg503	e4L	T7	Rostral	Left	-1.9371	-0.285063	13.3037	14.4267	2.12303	-4.11251	CON	T7	CONENV
Lg503	e4R	T7	Rostral	Right	-0.18851	-0.0470036	11.8556	15.7937	3.93804	-0.74236	CON	T7	CONENV
Lg503	e3R	T7	Rostral	Right	3.57122	-0.411866	43.9634	39.4174	-4.54598	-16.2347	CON	T7	CONENV
Lg503	e2R	T7	Caudal	Right	-0.578954	0.154233	14.9041	11.7689	-3.13522	1.81515	CON	T7	CONENV
Lg503	e1R	T7	Caudal	Right	0.0844997	0.0361612	7.76269	13.5698	5.80714	0.490702	CON	T7	CONENV
Pink126	e4R	B1	Rostral	Right	0.619068	-0.0461397	32.149	29.9191	-2.2299	-1.38046	CON	B	CONENV
Pink126	e4L	B1	Rostral	Left	0.133142	0.0690383	12.8916	24.6986	12.807	1.70515	CON	B	CONENV
Pink126	e3R	B1	Rostral	Right	-0.444354	-0.168014	20.5971	33.1201	12.523	-5.56464	CON	B	CONENV
Pink126	e3L	B1	Rostral	Left	0.038412	0.0217956	12.0413	25.524	14.4827	0.55631	CON	B	CONENV
Pink126	e2L	B1	Caudal	Left	0.0153663	0.0079762	12.59	24.0992	12.5092	0.19222	CON	B	CONENV
Pink126	e2R	B1	Caudal	Right	-0.182039	-0.0722815	26.7915	44.4353	17.6437	-3.21185	CON	B	CONENV
Pink126	e1L	B1	Caudal	Left	-0.00561291	-0.00323885	10.81	23.1934	13.3834	-0.07512	CON	B	CONENV
Pink126	e1R	B1	Caudal	Right	-0.00948072	-0.00455256	12.3964	23.8481	11.4517	-0.10857	CON	B	CONENV
Pink126	e4R	B2	Rostral	Right	0.106491	0.0715017	6.14744	18.7098	12.5623	1.33778	CON	B	CONENV
Pink126	e4L	B2	Rostral	Left	-1.6468	-0.105349	27.4287	28.235	1.80626	-2.97454	CON	B	CONENV
Pink126	e3R	B2	Rostral	Right	-0.128746	-0.083453	14.5386	41.3264	26.7877	-3.44881	CON	B	CONENV
Pink126	e3L	B2	Rostral	Left	-0.0136134	-0.00801202	7.39891	15.5516	9.15273	-0.1246	CON	B	CONENV
Pink126	e2L	B2	Caudal	Left	0.00212571	0.00159595	4.34797	13.434	10.086	0.02144	CON	B	CONENV
Pink126	e2R	B2	Caudal	Right	0.0965751	0.0575624	6.90259	17.0872	10.1846	0.98358	CON	B	CONENV
Pink126	e1L	B2	Caudal	Left	0.784946	0.205897	9.58525	11.638	3.05273	2.39623	CON	B	CONENV
Pink126	e1R	B2	Caudal	Right	-0.159763	-0.0526063	4.35137	6.48757	2.1362	-0.341287	CON	B	CONENV
Pink126	e4R	B3	Rostral	Right	-0.323072	-0.0925733	8.52206	11.9447	3.42264	-1.10576	CON	B	CONENV
Pink126	e4L	B3	Rostral	Left	-0.273907	-0.114973	9.3494	14.3893	6.03994	-1.65438	CON	B	CONENV
Pink126	e3R	B3	Rostral	Right	0.982525	0.289926	360.554	511.484	150.93	148.292	CON	B	CONENV
Pink126	e3L	B3	Rostral	Left	0.0356562	-0.0866157	47.6373	13.6001	-33.0372	-1.17798	CON	B	CONENV
Pink126	e2L	B3	Caudal	Left	-0.408905	-0.171295	8.65221	13.1688	5.51656	-2.25575	CON	B	CONENV
Pink126	e2R	B3	Caudal	Right	0.397117	-0.0202304	14.2822	13.5899	-0.692314	-0.27493	CON	B	CONENV
Pink126	e1L	B3	Caudal	Left	-0.860696	-0.13319	15.6632	17.3477	2.68449	-2.31053	CON	B	CONENV
Pink126	e1R	B3	Caudal	Right	-0.267046	-0.113167	7.62819	13.2382	5.61001	-1.49813	CON	B	CONENV
Pink126	e4R	B4	Rostral	Right	-8.47979	-0.591184	52.4458	56.3761	3.93037	-33.3287	CON	B	CONENV
Pink126	e4L	B4	Rostral	Left	0.00648945	0.00392077	7.92253	17.4889	10.5664	0.06857	CON	B	CONENV
Pink126	e3R	B4	Rostral	Right	-0.0922885	0.0122823	21.8411	19.2758	-2.56533	0.23675	CON	B	CONENV
Pink126	e3L	B4	Rostral	Left	0.150259	0.0831464	15.4	32.2403	17.8403	2.68066	CON	B	CONENV
Pink126	e2L	B4	Caudal	Left	-0.79871	-0.205479	18.1833	23.1351	5.9518	-4.75376	CON	B	CONENV
Pink126	e2R	B4	Caudal	Right	0.412778	0.157868	22.3271	36.1544	13.8273	5.70761	CON	B	CONENV
Pink126	e1L	B4	Caudal	Left	0.00888913	0.00496292	9.06493	18.2594	10.1945	0.09062	CON	B	CONENV
Pink126	e1R	B4	Caudal	Right	0.22061	0.0912987	8.93766	15.248	6.31032	1.39212	CON	B	CONENV
Pink126	e4R	T1	Rostral	Right	-0.157176	-0.0425652	15.5612	21.3404	5.77926	-0.90836	CON	T1	CONENV
Pink126	e4L	T1	Rostral	Left	-0.0273038	-0.0139223	9.4018	17.1431	8.74126	-0.23867	CON	T1	CONENV
Pink126	e3R	T1	Rostral	Right	1.14388	-0.0807416	19.8452	18.5368	-1.30844	-1.49669	CON	T1	CONENV
Pink126	e3L	T1	Rostral	Left	-0.210135	-0.0992386	9.56402	16.2278	7.66374	-1.61042	CON	T1	CONENV
Pink126	e2L	T1	Caudal	Left	-0.113385	-0.0516133	8.87673	14.4581	6.58137	-0.74623	CON	T1	CONENV
Pink126	e2R	T1	Caudal	Right	-0.454263	-0.128528	11.9222	16.6265	4.70426	-2.13697	CON	T1	CONENV
Pink126	e1L	T1	Caudal	Left	-0.193963	-0.104421	8.22595	15.6527	8.42671	-1.63447	CON	T1	CONENV
Pink126	e1R	T1	Caudal	Right	-0.765968	-0.0824309	18.2277	20.4258	2.19816	-1.68372	CON	T1	CONENV
Pink126	e4R	T2	Rostral	Right	1.19859	0.097254	10.9943	11.9652	0.970858	1.16366	CON	T2	CONENV
Pink126	e4L	T2	Rostral	Left	0.125017	0.0261464	11.1843	12.8775	2.69323	0.3367	CON	T2	CONENV
Pink126	e3R	T2	Rostral	Right	-0.885008	0.401108	71.8412	49.4357	-22.4055	19.8291	CON	T2	CONENV
Pink126	e3L	T2	Rostral	Left	0.204208	0.0519827	11.3714	13.9131	3.54169	0.72324	CON	T2	CONENV
Pink126	e2L	T2	Caudal	Left	0.375108	0.174125	10.2253	17.2178	7.99246	2.99804	CON	T2	CONENV
Pink126	e2R	T2	Caudal	Right	0.829246	0.160924	17.1429	21.2707	4.1278	3.42296	CON	T2	CONENV
Pink126	e1L	T2	Caudal	Left	0.23473	0.0854064	10.3388	14.6802	5.34136	1.25378	CON	T2	CONENV
Pink126	e1R	T2	Caudal	Right	-0.0648406	-0.00773077	12.0789	13.714	1.63509	-0.10602	CON	T2	CONENV
Pink126	e4R	T3	Rostral	Right	-0.078622	-0.0179635	11.1051	14.3938	3.28869	-0.258563	CON	T3	CONENV
Pink126	e4L	T3	Rostral	Left	0.162275	0.0478285	9.6712	12.295	3.62378	0.58805	CON	T3	CONENV
Pink126	e3R	T3	Rostral	Right	12.1905	0.454209	31.3591	32.5728	1.21364	14.7949	CON	T3	CONENV
Pink126	e3L	T3	Rostral	Left	0.208913	0.0688888	16.8672	23.6735	7.80633	1.63084	CON	T3	CONENV
Pink126	e2L	T3	Caudal	Left	0.205927	0.0797795	9.06113	13.1592	5.09811	1.04984	CON	T3	CONENV
Pink126	e2R	T3	Caudal	Right	-3.80503	0.109317	14.0045	13.6134	-0.391106	1.48817	CON	T3	CONENV
Pink126	e1L	T3	Caudal	Left	0.0435385	0.0145813	8.86823	11.8302	3.96201	0.1725	CON	T3	CONENV
Pink126	e1R	T3	Caudal	Right	-0.212559	-0.0461178	9.30928	11.8887	2.57942	-0.548281	CON	T3	CONENV
Pink126	e4R	T4	Rostral	Right	0.0288797	-0.0162312	26.5833	17.0185	-9.56486	-0.27623	CON	T4	CONENV
Pink126	e4L	T4	Rostral	Left	0.166245	0.0452252	10.2633	12.725	3.4617	0.57549	CON	T4	CONENV
Pink126	e3R	T4	Rostral	Right	-1.63348	0.411386	89.2612	71.3037	-17.9575	29.3333	CON	T4	CONENV
Pink126	e3L	T4	Rostral	Left	0.0569043	0.0168526	9.84782	12.5707	3.72291	0.21185	CON	T4	CONENV
Pink126	e2L	T4	Caudal	Left	0.722685	0.0971225	13.1763	14.0667	1.89044	1.3662	CON	T4	CONENV
Pink126	e2R	T4	Caudal	Right	0.162056	0.031552	12.6785	15.7438	3.06529	0.49675	CON	T4	CONENV
Pink126	e1L	T4	Caudal	Left	-0.239019	-0.0934944	8.82488	12.8521	5.02722	-1.2016	CON	T4	CONENV
Pink126	e1R	T4	Caudal	Right	-0.475947	-0.117873	9.71745	12.9163	3.19887	-1.52249	CON	T4	CONENV
Pink126	e4R	T5	Rostral	Right	-0.233802	-0.0541101	7.97456	10.3759	2.40136	-0.561442	CON	T5	CONENV
Pink126	e4L	T5	Rostral	Left	0.148288	0.0142403	11.0514	11.1191	1.06778	0.15834	CON	T5	CONENV
Pink126	e3R	T5	Rostral	Right	0.971769	-0.171804	13.7799	11.7097	-2.07022	-2.01178	CON	T5	CONENV
Pink126	e3L	T5	Rostral	Left	0.0648896	0.0233916	8.56663	11.8318	4.26515	0.276764	CON	T5	CONENV
Pink126	e2L	T5	Caudal	Left	0.363466	0.13855	10.5516	15.4355	5.88387	2.13859	CON	T5	CONENV
Pink126	e2R	T5	Caudal	Right	-1.61598	-0.445713	6.08016	8.39588	2.31572	-3.74216	CON	T5	CONENV
Pink126	e1L	T5	Caudal	Left	-0.0981425	-0.043224	8.12561	12.7339	5.60825	-0.550408	CON	T5	CONENV
Pink126	e1R	T5	Caudal	Right	-0.107304	-0.0503754	6.57891	12.4005	5.8216	-0.62468	CON	T5	CONENV
Pink126	e4R	T6	Rostral	Right	-0.281182	-0.023774	11.9439	13.047	1.10313	-0.31018	CON	T6	CONENV
Pink126	e4L	T6	Rostral	Left	0.0644078	0.00644456	13.0568	13.3973	1.34052	0.08634	CON	T6	CONENV
Pink126	e3R	T6	Rostral	Right	-0.216044	0.0241896	13.2127	11.8823	-1.33042	0.287428	CON	T6	CONENV
Pink126	e3L	T6	Rostral	Left	0.135647	0.0263915	12.0108	13.6706	2.65974	0.360786	CON	T6	CONENV
Pink126	e2L	T6	Caudal	Left	-0.148828	0.0208439	17.1464	14.1628	-1.98355	0.295208	CON	T6	CONENV
Pink126	e2R	T6	Caudal	Right	-0.980524	-0.411313	13.5246	23.2975	9.77292	-9.58258	CON	T6	CONENV
Pink126	e1L	T6	Caudal	Left	-0.156073	-0.029171	11.7934	13.2745	2.48109	-0.38723	CON	T6	CONENV
Pink126	e1R	T6	Caudal	Right	2.01531	-0.151655	14.8738	13.8328	-1.04094	-2.09782	CON	T6	CONENV
Pink126	e4R	T7	Rostral	Right	0.159466	0.0469396	8.72943	12.3709	3.64143	0.580684	CON	T7	CONENV
Pink126	e4L	T7	Rostral	Left	0.145173	0.0541316	9.14881	12.994	4.84516	0.703385	CON	T7	CONENV
Pink126	e3R	T7	Rostral	Right	-11.3435	-0.124069	16.109	16.2871	0.17814	-2.02073	CON	T7	CONENV
Pink126	e3L	T7	Rostral	Left	0.0521704	0.0214703	8.61505	12.9407	5.32563	0.27784	CON	T7	CONENV
Pink126	e2L	T7	Caudal	Left	-1.46565	-0.0895348	16.9582	16.9965	1.0383	-1.52178	CON	T7	CONENV
Pink126	e2R	T7	Caudal	Right	-0.174165	-0.0471021	11.7253	16.0719	4.34658	-0.75702	CON	T7	CONENV
Pink126	e1L	T7	Caudal	Left	0.38223	0.120451	9.72511	12.7397	4.01463	1.53451	CON	T7	CONENV
Pink126	e1R	T7	Caudal	Right	0.274041	0.087715	7.61991	11.2071	3.58717	0.983029	CON	T7	CONENV
Pink126	e4R	T8	Rostral	Right	0.250577	-0.0273709	11.7731	10.6137	-1.15935	-0.290508	CON	T8	CONENV
Pink126	e4L	T8	Rostral	Left	3.71373	-0.0418451	12.3246	11.1984	-0.12618	-0.468598	CON	T8	CONENV
Pink126	e3R	T8	Rostral	Right	0.0504518	-0.0381665	49.7419	28.3188	-21.423	-1.08083	CON	T8	CONENV
Pink126	e3L	T8	Rostral	Left	-0.0798114	0.00895894	13.7316	11.4467	-1.2849	0.10255	CON	T8	CONENV
Pink126	e2L	T8	Caudal	Left	-0.196589	-0.0269726	13.6627	14.6764	2.01364	-0.39586	CON	T8	CONENV
Pink126	e2R	T8	Caudal	Right	-0.112598	0.0347102	19.0159	14.5352	-4.48072	0.50452	CON	T8	CONENV
Pink126	e1L	T8	Caudal	Left	-0.409139	0.018987	16.7019	15.0055	-0.696364	0.28491	CON	T8	CONENV
Pink126	e1R	T8	Caudal	Right	-0.334707	0.0765613	13.0919	10.6547	-2.43717	0.815737	CON	T8	CONENV
Pink126	e4R	T9	Rostral	Right	-0.382871	-0.100661	8.96207	12.1587	3.19666	-1.22391	CON	T9	CONENV
Pink126	e4L	T9	Rostral	Left	-0.246904	-0.085324	9.1737	12.4899	4.31622	-1.06569	CON	T9	CONENV
Pink126	e3R	T9	Rostral	Right	1.07733	-0.304349	41.1036	32.0496	-9.05408	-9.75425	CON	T9	CONENV
Pink126	e3L	T9	Rostral	Left	-0.107376	-0.0516784	8.6846	14.8147	7.1301	-0.7656	CON	T9	CONENV
Pink126	e2L	T9	Caudal	Left	-0.0415763	-0.0181619	11.2476	18.1963	7.94875	-0.33048	CON	T9	CONENV
Pink126	e2R	T9	Caudal	Right	-0.162301	-0.045457	12.2849	17.0642	4.77934	-0.77569	CON	T9	CONENV
Pink126	e1L	T9	Caudal	Left	-0.0540555	-0.0269043	10.4476	18.8093	9.36167	-0.50605	CON	T9	CONENV
Pink126	e1R	T9	Caudal	Right	0.31797	0.0942625	11.3612	16.1484	4.78722	1.52219	CON	T9	CONENV
Pink47	e4R	B1	Rostral	Right	-0.193958	-0.117564	8.13059	20.643	12.5124	-2.42688	HET	B	HETENV
Pink47	e4L	B1	Rostral	Left	1.58875	0.0721416	20.0434	19.9492	0.90585	1.43917	HET	B	HETENV
Pink47	e3R	B1	Rostral	Right	-0.133896	-0.10174	6.46957	26.9393	20.4698	-2.74082	HET	B	HETENV
Pink47	e3L	B1	Rostral	Left	-0.232488	-0.149772	9.59772	24.1655	15.5678	-3.61932	HET	B	HETENV
Pink47	e2L	B1	Caudal	Left	-0.232004	-0.170641	8.90916	29.9033	21.9941	-5.10271	HET	B	HETENV
Pink47	e2R	B1	Caudal	Right	-0.0787269	-0.0619065	8.52315	39.8922	31.3691	-2.46959	HET	B	HETENV
Pink47	e1L	B1	Caudal	Left	-0.213131	-0.166561	9.25082	37.7606	29.5098	-6.28944	HET	B	HETENV
Pink47	e1R	B1	Caudal	Right	-0.0478842	-0.0390752	7.76147	42.1902	34.4287	-1.64859	HET	B	HETENV
Pink47	e4R	B2	Rostral	Right	-0.368992	-0.167064	8.35244	15.2628	6.91036	-2.54987	HET	B	HETENV
Pink47	e4L	B2	Rostral	Left	-0.296703	-0.0510069	12.741	14.1785	2.43746	-0.7232	HET	B	HETENV
Pink47	e3R	B2	Rostral	Right	-0.256262	-0.150704	8.32698	20.2153	11.8884	-3.04654	HET	B	HETENV
Pink47	e3L	B2	Rostral	Left	-0.342153	-0.127585	10.5649	15.2523	5.6874	-1.94596	HET	B	HETENV
Pink47	e2L	B2	Caudal	Left	-0.145984	-0.0883933	9.97698	22.7552	13.7783	-2.01141	HET	B	HETENV
Pink47	e2R	B2	Caudal	Right	-0.106489	-0.0717546	11.7424	35.9998	24.2574	-2.58315	HET	B	HETENV
Pink47	e1L	B2	Caudal	Left	-0.0812183	-0.0595788	9.89448	33.3832	24.4887	-1.98893	HET	B	HETENV
Pink47	e1R	B2	Caudal	Right	-0.0870816	-0.0640931	10.5228	39.8608	29.338	-2.5548	HET	B	HETENV
Pink47	e4R	B3	Rostral	Right	-0.579892	-0.140899	10.9443	14.4569	3.51267	-2.03697	HET	B	HETENV
Pink47	e4L	B3	Rostral	Left	-0.165092	-0.0731836	8.4368	13.3585	5.92166	-0.97762	HET	B	HETENV
Pink47	e3R	B3	Rostral	Right	-0.265205	-0.162814	7.42167	19.2229	11.8012	-3.12975	HET	B	HETENV
Pink47	e3L	B3	Rostral	Left	-0.169147	-0.0897606	9.50799	18.1278	9.61979	-1.62716	HET	B	HETENV
Pink47	e2L	B3	Caudal	Left	-0.154101	-0.104203	9.63028	26.6528	18.0225	-2.77729	HET	B	HETENV
Pink47	e2R	B3	Caudal	Right	-0.137363	-0.0905923	10.9144	32.0549	21.1405	-2.90393	HET	B	HETENV
Pink47	e1L	B3	Caudal	Left	-0.0812683	-0.0621128	8.98875	33.8927	25.9039	-2.10517	HET	B	HETENV
Pink47	e1R	B3	Caudal	Right	-0.102388	-0.0783689	8.23623	35.1092	26.873	-2.75147	HET	B	HETENV
Pink47	e4R	B4	Rostral	Right	-0.0220085	-0.00939723	8.49719	14.8288	6.33165	-0.13935	HET	B	HETENV
Pink47	e4L	B4	Rostral	Left	0.464197	0.111214	15.5535	19.1389	4.58534	2.1285	HET	B	HETENV
Pink47	e3R	B4	Rostral	Right	-0.206837	-0.115702	7.20621	16.3549	9.14869	-1.89229	HET	B	HETENV
Pink47	e3L	B4	Rostral	Left	-0.166403	-0.0872959	7.84804	14.4049	7.55688	-1.25749	HET	B	HETENV
Pink47	e2L	B4	Caudal	Left	-0.3066	-0.173039	8.92456	18.1914	10.2669	-3.14782	HET	B	HETENV
Pink47	e2R	B4	Caudal	Right	-0.27638	-0.145392	11.0129	23.2369	12.224	-3.37847	HET	B	HETENV
Pink47	e1L	B4	Caudal	Left	-0.244752	-0.171015	8.63728	25.3502	17.7129	-4.33528	HET	B	HETENV
Pink47	e1R	B4	Caudal	Right	-0.27917	-0.17755	8.8792	24.3927	15.5135	-4.33092	HET	B	HETENV
Pink47	e4R	T1	Rostral	Right	-0.458287	-0.136904	9.92357	14.1508	4.22727	-1.9373	HET	T1	HETENV
Pink47	e4L	T1	Rostral	Left	-1.24559	-0.185836	13.1626	14.2954	2.1328	-2.6566	HET	T1	HETENV
Pink47	e3R	T1	Rostral	Right	-0.416568	-0.219711	7.72626	16.3495	8.62328	-3.59218	HET	T1	HETENV
Pink47	e3L	T1	Rostral	Left	-0.362648	-0.131733	9.73327	13.7155	4.98219	-1.80678	HET	T1	HETENV
Pink47	e2L	T1	Caudal	Left	-0.291589	-0.148419	10.6681	19.6907	10.0225	-2.92246	HET	T1	HETENV
Pink47	e2R	T1	Caudal	Right	-0.285728	-0.164988	11.1922	26.4862	15.294	-4.36991	HET	T1	HETENV
Pink47	e1L	T1	Caudal	Left	-0.16677	-0.10494	10.7291	26.2415	16.5123	-2.75377	HET	T1	HETENV
Pink47	e1R	T1	Caudal	Right	-0.210678	-0.146338	8.53727	27.9547	19.4174	-4.09082	HET	T1	HETENV
Pink47	e4R	T2	Rostral	Right	-0.132673	-0.0452274	9.25017	14.0344	4.78425	-0.63474	HET	T2	HETENV
Pink47	e4L	T2	Rostral	Left	-0.267898	-0.0718044	10.9617	13.6095	3.64773	-0.97722	HET	T2	HETENV
Pink47	e3R	T2	Rostral	Right	0.571758	0.0579055	16.0113	17.8156	1.80429	1.03162	HET	T2	HETENV
Pink47	e3L	T2	Rostral	Left	-0.605325	-0.0779995	9.61776	9.89246	1.2747	-0.771607	HET	T2	HETENV
Pink47	e2L	T2	Caudal	Left	-0.412061	-0.163045	10.3222	15.4259	6.10373	-2.51511	HET	T2	HETENV
Pink47	e2R	T2	Caudal	Right	-0.747843	-0.191902	15.6072	20.9945	5.38736	-4.0289	HET	T2	HETENV
Pink47	e1L	T2	Caudal	Left	-0.20499	-0.124197	9.61709	21.8635	13.2464	-2.71538	HET	T2	HETENV
Pink47	e1R	T2	Caudal	Right	-0.321039	-0.196075	9.66628	24.8331	15.1668	-4.86915	HET	T2	HETENV
Pink47	e4R	T3	Rostral	Right	-0.127134	-0.0475034	8.53972	13.634	5.09432	-0.647663	HET	T3	HETENV
Pink47	e4L	T3	Rostral	Left	-0.089599	-0.0373047	8.29296	12.4955	5.20252	-0.46614	HET	T3	HETENV
Pink47	e3R	T3	Rostral	Right	-0.235409	-0.12662	6.83422	14.7885	7.95432	-1.87252	HET	T3	HETENV
Pink47	e3L	T3	Rostral	Left	-0.0741034	-0.0402674	7.34763	13.9018	7.55417	-0.55979	HET	T3	HETENV
Pink47	e2L	T3	Caudal	Left	-0.234429	-0.13041	8.49185	16.8845	9.39267	-2.20191	HET	T3	HETENV
Pink47	e2R	T3	Caudal	Right	-0.499716	-0.27028	10.9254	23.7958	12.8704	-6.43152	HET	T3	HETENV
Pink47	e1L	T3	Caudal	Left	-0.194472	-0.139966	7.35357	22.6692	16.3156	-3.17292	HET	T3	HETENV
Pink47	e1R	T3	Caudal	Right	-0.235334	-0.141773	10.4873	26.3787	15.8914	-3.7398	HET	T3	HETENV
Pink47	e4R	T4	Rostral	Right	-0.144946	-0.0497464	9.23019	14.0534	4.82322	-0.699106	HET	T4	HETENV
Pink47	e4L	T4	Rostral	Left	0.286361	0.0414306	12.3789	13.3037	1.92477	0.55118	HET	T4	HETENV
Pink47	e3R	T4	Rostral	Right	0.507835	-0.0108002	17.7745	17.4044	-0.37014	-0.18797	HET	T4	HETENV
Pink47	e3L	T4	Rostral	Left	-0.049973	-0.0235898	9.35237	15.8204	7.46803	-0.3732	HET	T4	HETENV
Pink47	e2L	T4	Caudal	Left	-0.174359	-0.0835032	11.7804	20.6884	9.90801	-1.72755	HET	T4	HETENV
Pink47	e2R	T4	Caudal	Right	-0.126491	-0.0655113	12.0184	24.9301	12.9116	-1.6332	HET	T4	HETENV
Pink47	e1L	T4	Caudal	Left	-0.124302	-0.0821384	10.2541	27.282	18.0279	-2.2409	HET	T4	HETENV
Pink47	e1R	T4	Caudal	Right	-0.122354	-0.0836333	9.07616	28.68	19.6038	-2.3986	HET	T4	HETENV
Pink47	e4R	T5	Rostral	Right	-0.528784	-0.174463	8.76647	13.083	4.31651	-2.2825	HET	T5	HETENV
Pink47	e4L	T5	Rostral	Left	-0.268881	-0.102583	8.93047	12.8225	4.89199	-1.31536	HET	T5	HETENV
Pink47	e3R	T5	Rostral	Right	-0.383951	-0.210649	7.27392	16.1154	8.84144	-3.39468	HET	T5	HETENV
Pink47	e3L	T5	Rostral	Left	-0.309747	-0.171845	7.78294	15.2355	8.45252	-2.61814	HET	T5	HETENV
Pink47	e2L	T5	Caudal	Left	-0.285711	-0.167394	8.70966	18.6172	10.9075	-3.1164	HET	T5	HETENV
Pink47	e2R	T5	Caudal	Right	-0.0551618	-0.0212291	19.0548	30.9759	11.9211	-0.65759	HET	T5	HETENV
Pink47	e1L	T5	Caudal	Left	-0.245947	-0.172101	8.88614	26.265	18.3789	-4.52022	HET	T5	HETENV
Pink47	e1R	T5	Caudal	Right	-0.131622	-0.091924	8.79283	29.1532	20.3604	-2.67988	HET	T5	HETENV
Pink47	e4R	T6	Rostral	Right	-0.491286	-0.0942513	1.04212	1.28951	0.247388	-0.121538	HET	T6	HETENV
Pink47	e4L	T6	Rostral	Left	-0.230052	-0.0610212	8.46233	10.1563	2.69394	-0.619748	HET	T6	HETENV
Pink47	e3R	T6	Rostral	Right	-0.99585	-0.186086	14.9152	18.3427	3.42756	-3.41333	HET	T6	HETENV
Pink47	e3L	T6	Rostral	Left	-0.420573	-0.13059	8.74975	11.2398	3.49001	-1.4678	HET	T6	HETENV
Pink47	e2L	T6	Caudal	Left	-0.248772	-0.13078	8.92146	16.7015	8.78	-2.18422	HET	T6	HETENV
Pink47	e2R	T6	Caudal	Right	-0.141551	-0.0555386	1.92083	3.16111	1.24028	-0.175564	HET	T6	HETENV
Pink47	e1L	T6	Caudal	Left	-0.170016	-0.115554	8.17268	22.3912	15.2185	-2.58739	HET	T6	HETENV
Pink47	e1R	T6	Caudal	Right	-0.264482	-0.17278	9.2371	26.641	17.4039	-4.60303	HET	T6	HETENV
Pink47	e4R	T7	Rostral	Right	-0.220895	-0.0796424	1.42445	2.22759	0.803148	-0.177411	HET	T7	HETENV
Pink47	e4L	T7	Rostral	Left	0.0447106	0.00266275	13.4498	13.2382	0.788404	0.03525	HET	T7	HETENV
Pink47	e3R	T7	Rostral	Right	0.09283	0.0290221	61.8017	89.9113	28.1096	2.60941	HET	T7	HETENV
Pink47	e3L	T7	Rostral	Left	-0.39272	-0.100823	11.5601	14.2076	3.64751	-1.43245	HET	T7	HETENV
Pink47	e2L	T7	Caudal	Left	-0.360685	-0.142256	12.769	19.4337	7.66473	-2.76455	HET	T7	HETENV
Pink47	e2R	T7	Caudal	Right	-0.161617	-0.0677918	1.75559	3.02407	1.26848	-0.205007	HET	T7	HETENV
Pink47	e1L	T7	Caudal	Left	-0.220896	-0.121096	12.7066	25.9112	14.2046	-3.13774	HET	T7	HETENV
Pink47	e1R	T7	Caudal	Right	-0.191382	-0.0983257	13.6443	28.0612	14.4169	-2.75914	HET	T7	HETENV
Pink47	e4R	T8	Rostral	Right	-0.620691	-0.122486	1.69612	2.11312	0.417	-0.258828	HET	T8	HETENV
Pink47	e4L	T8	Rostral	Left	-0.116859	-0.0451016	7.08832	9.91499	3.82667	-0.447182	HET	T8	HETENV
Pink47	e3R	T8	Rostral	Right	-0.405721	-0.147654	24.5567	38.6069	14.0502	-5.70047	HET	T8	HETENV
Pink47	e3L	T8	Rostral	Left	-0.169708	-0.0793611	6.76232	10.824	5.06166	-0.859003	HET	T8	HETENV
Pink47	e2L	T8	Caudal	Left	-0.150639	-0.0829331	8.39636	16.4562	9.0598	-1.36476	HET	T8	HETENV
Pink47	e2R	T8	Caudal	Right	-0.0902845	-0.037051	1.5123	2.56487	1.05257	-0.095031	HET	T8	HETENV
Pink47	e1L	T8	Caudal	Left	-0.0447254	-0.0326545	6.75985	21.3416	15.5818	-0.6969	HET	T8	HETENV
Pink47	e1R	T8	Caudal	Right	-0.078491	-0.0534753	9.52243	29.8783	20.3558	-1.59775	HET	T8	HETENV
Purp594	e4R	B1	Rostral	Right	0.196948	0.109661	27.6564	62.4015	34.7451	6.84298	CON	B	CONENV
Purp594	e4L	B1	Rostral	Left	1.30622	-0.218981	49.405	41.4552	-6.94978	-9.07791	CON	B	CONENV
Purp594	e3R	B1	Rostral	Right	-3.73603	-0.267173	160.469	172.828	12.3594	-46.1751	CON	B	CONENV
Purp594	e3L	B1	Rostral	Left	-0.0646997	-0.0520308	11.7243	54.7684	44.0441	-2.84964	CON	B	CONENV
Purp594	e2L	B1	Caudal	Left	0.0151613	0.00777672	8.46379	15.3239	7.86015	0.11917	CON	B	CONENV
Purp594	e2R	B1	Caudal	Right	-0.197383	-0.113531	13.0972	30.83	17.7328	-3.50015	CON	B	CONENV
Purp594	e1L	B1	Caudal	Left	3.12477	-0.275239	90.6257	82.3703	-7.25542	-22.6715	CON	B	CONENV
Purp594	e1R	B1	Caudal	Right	-0.182126	-0.124336	7.06054	22.2512	15.1907	-2.76662	CON	B	CONENV
Purp594	e4R	B2	Rostral	Right	-0.0233212	-0.0146583	11.5702	31.1476	19.5775	-0.45657	CON	B	CONENV
Purp594	e4L	B2	Rostral	Left	-0.00539914	-0.00421364	12.116	50.626	39.51	-0.21332	CON	B	CONENV
Purp594	e3R	B2	Rostral	Right	-0.0475576	-0.0303674	10.7243	29.6693	18.945	-0.90098	CON	B	CONENV
Purp594	e3L	B2	Rostral	Left	0.00114367	0.000898573	12.5243	53.7742	42.2498	0.04832	CON	B	CONENV
Purp594	e2L	B2	Caudal	Left	-6.73996	0.246837	54.1963	51.317	-1.87938	12.6669	CON	B	CONENV
Purp594	e2R	B2	Caudal	Right	-0.0296292	-0.0164797	10.6545	24.0072	13.3527	-0.39563	CON	B	CONENV
Purp594	e1L	B2	Caudal	Left	-1.42226	0.197246	71.5518	61.959	-8.59278	12.2211	CON	B	CONENV
Purp594	e1R	B2	Caudal	Right	-0.0968066	-0.0560144	7.57253	17.9709	10.3984	-1.00663	CON	B	CONENV
Purp594	e4R	B3	Rostral	Right	-0.0830171	-0.0559307	10.7727	33.0174	22.2447	-1.84669	CON	B	CONENV
Purp594	e4L	B3	Rostral	Left	-0.0118046	-0.00933669	10.3685	44.8124	35.4439	-0.4184	CON	B	CONENV
Purp594	e3R	B3	Rostral	Right	-0.0415136	-0.0287755	10.9261	35.6084	24.6823	-1.02465	CON	B	CONENV
Purp594	e3L	B3	Rostral	Left	-0.0620766	-0.0493951	11.2657	50.2511	39.9854	-2.48216	CON	B	CONENV
Purp594	e2L	B3	Caudal	Left	-0.146454	-0.0512111	36.412	54.4527	19.0407	-2.78858	CON	B	CONENV
Purp594	e2R	B3	Caudal	Right	-0.0739514	-0.0415333	11.8121	26.9456	15.1335	-1.11914	CON	B	CONENV
Purp594	e1L	B3	Caudal	Left	-0.358323	-0.0987812	58.4921	79.3734	21.8814	-7.8406	CON	B	CONENV
Purp594	e1R	B3	Caudal	Right	-0.0678103	-0.0412756	7.91818	20.2352	12.317	-0.83522	CON	B	CONENV
Purp594	e4R	B4	Rostral	Right	-0.0397974	-0.0260209	10.2925	29.733	19.4405	-0.77368	CON	B	CONENV
Purp594	e4L	B4	Rostral	Left	-0.0641661	-0.0470209	11.924	40.8833	29.9593	-1.92237	CON	B	CONENV
Purp594	e3R	B4	Rostral	Right	-0.187673	-0.111387	13.9849	34.4046	20.4197	-3.83224	CON	B	CONENV
Purp594	e3L	B4	Rostral	Left	-0.0582056	-0.0397776	15.4935	45.7785	31.2849	-1.82096	CON	B	CONENV
Purp594	e2L	B4	Caudal	Left	-0.0569078	-0.0283567	14.8352	27.5762	13.741	-0.78197	CON	B	CONENV
Purp594	e2R	B4	Caudal	Right	-0.278816	-0.100185	19.7155	30.773	11.0575	-3.083	CON	B	CONENV
Purp594	e1L	B4	Caudal	Left	-1.60257	-0.148759	30.9443	33.0083	3.064	-4.91028	CON	B	CONENV
Purp594	e1R	B4	Caudal	Right	-0.0626152	-0.0352319	8.26308	18.8945	10.6314	-0.66569	CON	B	CONENV
Purp594	e4R	T1	Rostral	Right	-0.168025	-0.0954014	4.9997	11.5675	6.56779	-1.10355	CON	T1	CONENV
Purp594	e4L	T1	Rostral	Left	-0.361466	-0.230403	5.09646	11.2978	7.20137	-2.60305	CON	T1	CONENV
Purp594	e3R	T1	Rostral	Right	-0.131484	-0.0851185	4.22497	11.9812	7.75621	-1.01982	CON	T1	CONENV
Purp594	e3L	T1	Rostral	Left	-0.253897	-0.171071	5.04762	12.4076	8.36002	-2.12259	CON	T1	CONENV
Purp594	e2L	T1	Caudal	Left	-0.419851	-0.154846	6.92492	9.38691	3.46199	-1.45352	CON	T1	CONENV
Purp594	e2R	T1	Caudal	Right	-0.450749	-0.0659749	8.70613	10.1989	1.49279	-0.672873	CON	T1	CONENV
Purp594	e1L	T1	Caudal	Left	-0.334047	-0.220976	4.16498	9.35034	6.18536	-2.0662	CON	T1	CONENV
Purp594	e1R	T1	Caudal	Right	-0.687246	-0.21701	4.13378	6.0415	1.90771	-1.31107	CON	T1	CONENV
Purp594	e4R	T2	Rostral	Right	0.0842491	0.0484583	5.68504	13.3822	7.69718	0.64848	CON	T2	CONENV
Purp594	e4L	T2	Rostral	Left	-0.0230682	-0.0176755	7.56135	28.0671	21.5058	-0.4961	CON	T2	CONENV
Purp594	e3R	T2	Rostral	Right	-0.0188905	-0.0103936	8.8379	19.6486	10.8107	-0.20422	CON	T2	CONENV
Purp594	e3L	T2	Rostral	Left	-0.0312687	-0.0207828	10.3425	27.859	18.5166	-0.57899	CON	T2	CONENV
Purp594	e2L	T2	Caudal	Left	-0.152474	-0.0616355	7.25699	10.5025	4.24549	-0.647326	CON	T2	CONENV
Purp594	e2R	T2	Caudal	Right	-0.00978679	-0.00459628	6.39598	12.0597	5.66376	-0.05543	CON	T2	CONENV
Purp594	e1L	T2	Caudal	Left	-0.159324	-0.0933649	5.0737	9.84004	5.76634	-0.918715	CON	T2	CONENV
Purp594	e1R	T2	Caudal	Right	-0.11021	-0.0512631	3.49938	6.54263	3.04325	-0.335395	CON	T2	CONENV
Purp594	e4R	T3	Rostral	Right	-0.0104306	-0.00637857	6.05435	15.585	9.53065	-0.09941	CON	T3	CONENV
Purp594	e4L	T3	Rostral	Left	-0.0905918	-0.0576433	5.58672	12.6112	8.02446	-0.72695	CON	T3	CONENV
Purp594	e3R	T3	Rostral	Right	0.0265355	0.0177736	4.80623	14.5558	9.74959	0.25871	CON	T3	CONENV
Purp594	e3L	T3	Rostral	Left	-0.0562419	-0.0383921	5.65306	14.6611	10.008	-0.56287	CON	T3	CONENV
Purp594	e2L	T3	Caudal	Left	-0.0304756	-0.0116952	8.49653	12.1649	4.66833	-0.14227	CON	T3	CONENV
Purp594	e2R	T3	Caudal	Right	0.131818	0.0329871	9.78262	13.0478	3.2652	0.43041	CON	T3	CONENV
Purp594	e1L	T3	Caudal	Left	-0.0472702	-0.0299585	4.79954	10.3748	6.57524	-0.310813	CON	T3	CONENV
Purp594	e1R	T3	Caudal	Right	-0.239101	-0.157364	3.07423	8.99293	5.9187	-1.41516	CON	T3	CONENV
Purp594	e4R	T4	Rostral	Right	-0.156756	-0.106092	4.98603	15.4268	10.4408	-1.63666	CON	T4	CONENV
Purp594	e4L	T4	Rostral	Left	-0.185796	-0.124807	5.12556	12.568	8.44249	-1.56858	CON	T4	CONENV
Purp594	e3R	T4	Rostral	Right	-0.169985	-0.113673	5.01176	15.1287	10.1169	-1.71973	CON	T4	CONENV
Purp594	e3L	T4	Rostral	Left	-0.138725	-0.0962558	5.08375	13.3396	9.25581	-1.28401	CON	T4	CONENV
Purp594	e2L	T4	Caudal	Left	-0.21429	-0.127217	5.37204	10.7597	6.38765	-1.36881	CON	T4	CONENV
Purp594	e2R	T4	Caudal	Right	-0.298172	-0.132472	6.75858	12.1619	5.40329	-1.61111	CON	T4	CONENV
Purp594	e1L	T4	Caudal	Left	-0.211218	-0.141625	4.30334	10.0258	6.72248	-1.41991	CON	T4	CONENV
Purp594	e1R	T4	Caudal	Right	-0.331325	-0.15606	4.12243	7.79313	3.67071	-1.21619	CON	T4	CONENV
Purp594	e4R	T5	Rostral	Right	-0.172924	-0.089025	6.3177	13.0214	6.7037	-1.15923	CON	T5	CONENV
Purp594	e4L	T5	Rostral	Left	-0.310489	-0.157252	5.70516	9.53358	4.82842	-1.49917	CON	T5	CONENV
Purp594	e3R	T5	Rostral	Right	-0.122518	-0.0777384	3.98501	10.9031	6.91812	-0.847592	CON	T5	CONENV
Purp594	e3L	T5	Rostral	Left	-0.192959	-0.126978	4.88835	11.3713	7.48292	-1.4439	CON	T5	CONENV
Purp594	e2L	T5	Caudal	Left	-0.275342	-0.119163	6.20341	9.17354	3.97013	-1.09314	CON	T5	CONENV
Purp594	e2R	T5	Caudal	Right	-0.121517	-0.0308455	7.80364	10.4584	2.65472	-0.322593	CON	T5	CONENV
Purp594	e1L	T5	Caudal	Left	-0.206838	-0.125599	4.13389	7.97903	4.84514	-1.00216	CON	T5	CONENV
Purp594	e1R	T5	Caudal	Right	-0.206388	-0.106976	2.73764	5.68357	2.94593	-0.608005	CON	T5	CONENV
Purp594	e4R	T6	Rostral	Right	0.0767815	0.0463671	6.34243	16.0116	9.66913	0.74241	CON	T6	CONENV
Purp594	e4L	T6	Rostral	Left	0.0617781	0.0390219	6.80396	15.7565	9.95256	0.61485	CON	T6	CONENV
Purp594	e3R	T6	Rostral	Right	-0.0773968	-0.0399693	7.23436	14.96	7.72564	-0.59794	CON	T6	CONENV
Purp594	e3L	T6	Rostral	Left	0.0341214	0.0210913	6.83063	15.2684	9.43777	0.32203	CON	T6	CONENV
Purp594	e2L	T6	Caudal	Left	0.0280786	0.0143788	7.08611	12.4739	6.38777	0.17936	CON	T6	CONENV
Purp594	e2R	T6	Caudal	Right	0.0159127	0.00223566	10.727	12.4804	1.75344	0.027902	CON	T6	CONENV
Purp594	e1L	T6	Caudal	Left	0.0249161	0.0143162	6.00209	11.7579	6.75579	0.168328	CON	T6	CONENV
Purp594	e1R	T6	Caudal	Right	0.0959399	0.0469667	4.41845	8.65587	4.23742	0.406538	CON	T6	CONENV
Purp594	e4R	T7	Rostral	Right	0.0317336	0.0153437	8.96694	17.3615	8.39456	0.26639	CON	T7	CONENV
Purp594	e4L	T7	Rostral	Left	-0.0413813	-0.0322074	5.30176	19.4042	15.1025	-0.62496	CON	T7	CONENV
Purp594	e3R	T7	Rostral	Right	-0.203586	-0.114687	7.80954	17.8845	10.075	-2.05113	CON	T7	CONENV
Purp594	e3L	T7	Rostral	Left	-0.0579856	-0.0435574	5.51779	18.1565	13.6387	-0.79085	CON	T7	CONENV
Purp594	e2L	T7	Caudal	Left	-0.0697106	-0.0387913	7.31739	14.2432	7.92577	-0.55251	CON	T7	CONENV
Purp594	e2R	T7	Caudal	Right	-0.121755	-0.020089	10.6386	12.7408	2.10217	-0.25595	CON	T7	CONENV
Purp594	e1L	T7	Caudal	Left	-0.0655222	-0.0466923	4.62382	12.6098	8.98596	-0.58878	CON	T7	CONENV
Purp594	e1R	T7	Caudal	Right	-0.0855519	-0.042476	3.91855	7.78253	3.86398	-0.330571	CON	T7	CONENV
Purp594	e4R	T8	Rostral	Right	-0.084754	-0.0573175	5.59992	17.2987	11.6988	-0.99152	CON	T8	CONENV
Purp594	e4L	T8	Rostral	Left	-0.141027	-0.112253	4.86836	18.9597	15.0914	-2.12829	CON	T8	CONENV
Purp594	e3R	T8	Rostral	Right	-0.0938752	-0.0669615	4.98774	17.3973	12.4096	-1.16495	CON	T8	CONENV
Purp594	e3L	T8	Rostral	Left	-0.128894	-0.10365	4.42655	17.4961	14.0695	-1.81347	CON	T8	CONENV
Purp594	e2L	T8	Caudal	Left	-0.166509	-0.10495	6.29408	14.3198	9.02576	-1.50287	CON	T8	CONENV
Purp594	e2R	T8	Caudal	Right	-0.0782033	-0.0308411	8.82099	14.565	5.74401	-0.4492	CON	T8	CONENV
Purp594	e1L	T8	Caudal	Left	-0.150081	-0.11626	3.75127	12.2089	9.45759	-1.4194	CON	T8	CONENV
Purp594	e1R	T8	Caudal	Right	-0.0900408	-0.0599228	2.83455	8.47417	5.63962	-0.507796	CON	T8	CONENV
Purp594	e4R	T9	Rostral	Right	-0.0817868	-0.0454857	6.65937	15.0036	8.34425	-0.68245	CON	T9	CONENV
Purp594	e4L	T9	Rostral	Left	-0.110582	-0.0826897	5.74324	18.8049	14.0616	-1.55497	CON	T9	CONENV
Purp594	e3R	T9	Rostral	Right	-0.0703347	-0.0404863	5.3406	12.5846	7.24396	-0.509502	CON	T9	CONENV
Purp594	e3L	T9	Rostral	Left	-0.114027	-0.0838066	6.13437	19.3729	14.2386	-1.62358	CON	T9	CONENV
Purp594	e2L	T9	Caudal	Left	-0.142481	-0.0960284	6.2264	16.0307	10.8043	-1.5394	CON	T9	CONENV
Purp594	e2R	T9	Caudal	Right	-0.181512	-0.0633992	7.29007	11.2032	3.9131	-0.710272	CON	T9	CONENV
Purp594	e1L	T9	Caudal	Left	-0.1977	-0.132671	4.7495	11.3991	7.64961	-1.51233	CON	T9	CONENV
Purp594	e1R	T9	Caudal	Right	-0.313454	-0.152844	3.58079	6.98842	3.40764	-1.06814	CON	T9	CONENV
RU107	e4R	B1	Rostral	Right	0.617147	0.087117	24.9608	29.0634	4.10262	2.53192	CON	B	CONENV
RU107	e4L	B1	Rostral	Left	-0.080267	0.00486501	22.1816	19.9712	-1.21046	0.09716	CON	B	CONENV
RU107	e3R	B1	Rostral	Right	-1.32758	0.169527	19.1951	17.0215	-2.17358	2.88561	CON	B	CONENV
RU107	e3L	B1	Rostral	Left	-0.378858	0.0456583	19.8161	16.7923	-2.02374	0.76671	CON	B	CONENV
RU107	e2L	B1	Caudal	Left	-0.400096	0.0421551	18.6674	15.9834	-1.68405	0.67378	CON	B	CONENV
RU107	e2R	B1	Caudal	Right	-0.73345	0.0890862	19.8863	17.7325	-2.15382	1.57972	CON	B	CONENV
RU107	e1L	B1	Caudal	Left	-0.378742	0.0164091	18.864	17.1222	-0.741824	0.28096	CON	B	CONENV
RU107	e1R	B1	Caudal	Right	0.0767637	-0.0137591	21.4402	18.1814	-3.25883	-0.25016	CON	B	CONENV
RU107	e4R	B2	Rostral	Right	-0.114691	-0.0296733	19.6558	26.5161	6.86036	-0.78682	CON	B	CONENV
RU107	e4L	B2	Rostral	Left	-0.187723	-0.0849887	9.81126	16.1005	7.28924	-1.36836	CON	B	CONENV
RU107	e3R	B2	Rostral	Right	-14.0122	-0.14718	14.8382	14.9957	0.15751	-2.20706	CON	B	CONENV
RU107	e3L	B2	Rostral	Left	-0.414342	-0.118375	17.0565	22.4785	6.42199	-2.6609	CON	B	CONENV
RU107	e2L	B2	Caudal	Left	-0.558909	-0.216202	8.03802	11.4781	4.44005	-2.48158	CON	B	CONENV
RU107	e2R	B2	Caudal	Right	-0.971257	-0.154566	11.2079	13.3291	2.1212	-2.06023	CON	B	CONENV
RU107	e1L	B2	Caudal	Left	-1.81828	-0.181184	11.8871	12.092	1.20492	-2.19088	CON	B	CONENV
RU107	e1R	B2	Caudal	Right	-0.775001	-0.213209	10.3417	14.2665	3.92482	-3.04174	CON	B	CONENV
RU107	e4R	B3	Rostral	Right	-0.118195	-0.0465367	7.58976	12.5187	4.92896	-0.58258	CON	B	CONENV
RU107	e4L	B3	Rostral	Left	0.0754549	0.0290948	8.27579	11.842	4.56617	0.34454	CON	B	CONENV
RU107	e3R	B3	Rostral	Right	2.51481	0.287506	36.5656	41.2856	4.71998	11.8699	CON	B	CONENV
RU107	e3L	B3	Rostral	Left	-0.100289	-0.0548886	7.31401	13.9475	7.63351	-0.76556	CON	B	CONENV
RU107	e2L	B3	Caudal	Left	-0.197379	-0.0840457	8.33836	12.7804	5.44199	-1.07413	CON	B	CONENV
RU107	e2R	B3	Caudal	Right	-0.284194	-0.0790043	11.3111	15.6662	4.35512	-1.2377	CON	B	CONENV
RU107	e1L	B3	Caudal	Left	-0.0208354	-0.0102798	7.99371	13.8047	6.81099	-0.14191	CON	B	CONENV
RU107	e1R	B3	Caudal	Right	-0.202005	-0.0974802	7.18233	13.8806	6.69823	-1.35308	CON	B	CONENV
RU107	e4R	B4	Rostral	Right	-9.88631	0.112807	10.0319	9.91868	-0.113176	1.11889	CON	B	CONENV
RU107	e4L	B4	Rostral	Left	-0.331095	-0.103313	10.8893	14.3747	4.4854	-1.48509	CON	B	CONENV
RU107	e3R	B4	Rostral	Right	-0.740579	0.158111	27.5803	22.7279	-4.85234	3.59354	CON	B	CONENV
RU107	e3L	B4	Rostral	Left	1.918	0.160978	11.4421	11.3988	0.956708	1.83496	CON	B	CONENV
RU107	e2L	B4	Caudal	Left	0.491851	0.100975	8.02834	8.84397	1.81563	0.893021	CON	B	CONENV
RU107	e2R	B4	Caudal	Right	-8.26871	0.103457	12.4377	12.2841	-0.153696	1.27087	CON	B	CONENV
RU107	e1L	B4	Caudal	Left	0.0780203	0.0322325	5.75083	8.0952	3.34437	0.260929	CON	B	CONENV
RU107	e1R	B4	Caudal	Right	0.310251	0.0423825	6.85157	7.93563	1.08406	0.336332	CON	B	CONENV
RU107	e4R	T1	Rostral	Right	-0.181308	-0.0450212	8.44493	11.2346	2.78972	-0.505797	CON	T1	CONENV
RU107	e4L	T1	Rostral	Left	0.572619	0.103102	18.3719	21.1866	3.8147	2.18437	CON	T1	CONENV
RU107	e3R	T1	Rostral	Right	0.502965	0.121735	46.1514	60.8885	14.7371	7.41227	CON	T1	CONENV
RU107	e3L	T1	Rostral	Left	-0.903092	-0.210056	20.0587	24.8353	5.77661	-5.21681	CON	T1	CONENV
RU107	e2L	T1	Caudal	Left	0.504778	0.186273	6.92395	9.38847	3.46452	1.74881	CON	T1	CONENV
RU107	e2R	T1	Caudal	Right	1.57877	-0.0990773	9.31712	8.76694	-0.55018	-0.868605	CON	T1	CONENV
RU107	e1L	T1	Caudal	Left	0.0813601	0.0343325	4.67234	6.35334	2.681	0.218126	CON	T1	CONENV
RU107	e1R	T1	Caudal	Right	0.925644	0.191816	6.54263	8.25282	1.71018	1.58302	CON	T1	CONENV
RU107	e4R	T2	Rostral	Right	0.300994	0.0576517	21.0585	26.0476	4.9891	1.50169	CON	T2	CONENV
RU107	e4L	T2	Rostral	Left	-0.0383821	-0.0175947	11.9976	20.3061	9.30851	-0.35728	CON	T2	CONENV
RU107	e3R	T2	Rostral	Right	0.309207	0.10826	11.8992	18.3099	6.41069	1.98223	CON	T2	CONENV
RU107	e3L	T2	Rostral	Left	0.00223031	0.00122605	9.63787	19.1835	10.5456	0.02352	CON	T2	CONENV
RU107	e2L	T2	Caudal	Left	0.106308	0.0577346	7.44012	14.0949	7.65481	0.813765	CON	T2	CONENV
RU107	e2R	T2	Caudal	Right	-0.563489	0.122425	16.3751	13.4524	-2.9227	1.64691	CON	T2	CONENV
RU107	e1L	T2	Caudal	Left	0.252465	0.118979	5.96837	9.39677	4.4284	1.11802	CON	T2	CONENV
RU107	e1R	T2	Caudal	Right	-4.1548	0.187575	8.42596	8.06199	-0.363972	1.51223	CON	T2	CONENV
RU107	e4R	T3	Rostral	Right	0.368432	-0.104459	23.0891	17.9888	-5.10026	-1.8791	CON	T3	CONENV
RU107	e4L	T3	Rostral	Left	0.0605542	0.0229522	9.43809	13.5887	5.15059	0.31189	CON	T3	CONENV
RU107	e3R	T3	Rostral	Right	0.108717	-0.082567	42.8252	24.3399	-18.4853	-2.00967	CON	T3	CONENV
RU107	e3L	T3	Rostral	Left	0.00793961	0.0047912	6.50801	13.89	8.38203	0.06655	CON	T3	CONENV
RU107	e2L	T3	Caudal	Left	-0.0761931	-0.0327564	8.25774	12.7309	5.4732	-0.41702	CON	T3	CONENV
RU107	e2R	T3	Caudal	Right	-3.79065	-0.134329	78.5802	81.4671	2.88694	-10.9434	CON	T3	CONENV
RU107	e1L	T3	Caudal	Left	0.0529098	0.0317527	5.14964	10.3774	6.22781	0.329512	CON	T3	CONENV
RU107	e1R	T3	Caudal	Right	0.840532	0.0518208	10.0366	10.6961	0.659438	0.554279	CON	T3	CONENV
RU107	e4R	T4	Rostral	Right	0.415769	0.152936	21.8072	34.4963	12.6891	5.27572	CON	T4	CONENV
RU107	e4L	T4	Rostral	Left	0.0125655	0.00776541	6.17019	13.5344	8.36419	0.1051	CON	T4	CONENV
RU107	e3R	T4	Rostral	Right	-32.4444	-0.342224	226.107	228.517	2.4104	-78.204	CON	T4	CONENV
RU107	e3L	T4	Rostral	Left	-0.0121389	-0.00824896	5.44611	13.8745	9.42837	-0.11445	CON	T4	CONENV
RU107	e2L	T4	Caudal	Left	0.0661949	0.0351249	7.54194	13.9377	7.39574	0.48956	CON	T4	CONENV
RU107	e2R	T4	Caudal	Right	-0.787014	-0.195737	22.4992	29.9473	7.44814	-5.86179	CON	T4	CONENV
RU107	e1L	T4	Caudal	Left	0.453821	0.0765726	12.8217	14.2213	2.39954	1.08896	CON	T4	CONENV
RU107	e1R	T4	Caudal	Right	0.211598	0.0738056	8.99568	13.814	4.81832	1.01955	CON	T4	CONENV
RU107	e4R	T5	Rostral	Right	-1.35895	-0.251408	34.0217	41.7445	7.72278	-10.4949	CON	T5	CONENV
RU107	e4L	T5	Rostral	Left	1.91425	0.173429	28.687	30.4454	2.75832	5.28011	CON	T5	CONENV
RU107	e3R	T5	Rostral	Right	0.440342	0.168966	6.69188	10.8584	4.16656	1.83471	CON	T5	CONENV
RU107	e3L	T5	Rostral	Left	0.234958	0.115595	5.6711	9.19477	4.52367	1.06287	CON	T5	CONENV
RU107	e2L	T5	Caudal	Left	0.25821	0.13348	7.77988	14.0354	7.25555	1.87345	CON	T5	CONENV
RU107	e2R	T5	Caudal	Right	2.08532	0.217086	9.81861	10.9595	1.14091	2.37915	CON	T5	CONENV
RU107	e1L	T5	Caudal	Left	0.208894	0.109924	4.57229	7.53999	3.96769	0.828826	CON	T5	CONENV
RU107	e1R	T5	Caudal	Right	0.360303	0.0936251	5.62188	7.59561	1.97373	0.711139	CON	T5	CONENV
RU107	e4R	T6	Rostral	Right	-0.555449	0.3313	34.8979	21.8597	-13.0383	7.24211	CON	T6	CONENV
RU107	e4L	T6	Rostral	Left	0.0258735	0.0144214	5.65478	10.5164	5.86163	0.151661	CON	T6	CONENV
RU107	e3R	T6	Rostral	Right	-1.98855	0.100289	16.7048	15.9027	-0.802028	1.59487	CON	T6	CONENV
RU107	e3L	T6	Rostral	Left	0.074609	0.0395962	4.85686	8.21861	4.36175	0.325426	CON	T6	CONENV
RU107	e2L	T6	Caudal	Left	0.1747	0.0741217	5.79901	8.33565	3.53664	0.617852	CON	T6	CONENV
RU107	e2R	T6	Caudal	Right	0.561463	0.0604435	7.39303	8.28493	0.891902	0.50077	CON	T6	CONENV
RU107	e1L	T6	Caudal	Left	0.00695958	0.00338314	5.3719	8.50749	4.1356	0.028782	CON	T6	CONENV
RU107	e1R	T6	Caudal	Right	-5.21603	-0.0725724	6.23559	6.32357	0.087982	-0.458917	CON	T6	CONENV
RU107	e4R	T7	Rostral	Right	0.60449	-0.0345717	12.13	11.4738	-0.656206	-0.39667	CON	T7	CONENV
RU107	e4L	T7	Rostral	Left	0.250487	0.0751272	6.77996	8.2562	2.47624	0.620265	CON	T7	CONENV
RU107	e3R	T7	Rostral	Right	-2.13573	-0.213004	60.4336	67.1285	6.69496	-14.2987	CON	T7	CONENV
RU107	e3L	T7	Rostral	Left	0.958663	0.0203899	13.5058	12.7776	0.271768	0.260534	CON	T7	CONENV
RU107	e2L	T7	Caudal	Left	-0.563285	0.246782	19.7361	13.0282	-5.70783	3.21514	CON	T7	CONENV
RU107	e2R	T7	Caudal	Right	0.718776	-0.0669691	11.5329	10.55	-0.982952	-0.706522	CON	T7	CONENV
RU107	e1L	T7	Caudal	Left	0.109658	0.053309	4.72839	7.25562	3.52723	0.38679	CON	T7	CONENV
RU107	e1R	T7	Caudal	Right	0.314136	0.0993552	4.7582	6.95929	2.20109	0.691442	CON	T7	CONENV
RU107	e4R	T8	Rostral	Right	0.474684	-0.162684	31.6879	23.5998	-8.08812	-3.8393	CON	T8	CONENV
RU107	e4L	T8	Rostral	Left	0.150281	0.073026	5.92013	9.57093	4.6508	0.698927	CON	T8	CONENV
RU107	e3R	T8	Rostral	Right	-0.600686	-0.16273	21.3996	29.3509	7.95136	-4.77627	CON	T8	CONENV
RU107	e3L	T8	Rostral	Left	0.466993	0.113748	21.4101	26.9823	6.57224	3.06919	CON	T8	CONENV
RU107	e2L	T8	Caudal	Left	-0.122999	-0.0142308	12.7039	13.2352	1.5313	-0.188348	CON	T8	CONENV
RU107	e2R	T8	Caudal	Right	-1.75811	-0.220102	9.81918	11.2244	1.4052	-2.4705	CON	T8	CONENV
RU107	e1L	T8	Caudal	Left	1.68652	0.525	10.8102	14.2443	4.43411	7.47824	CON	T8	CONENV
RU107	e1R	T8	Caudal	Right	0.185106	0.0332336	8.2387	10.0415	1.80284	0.333716	CON	T8	CONENV
RU107	e4R	T9	Rostral	Right	0.378969	0.139477	11.8059	18.6815	6.8756	2.60564	CON	T9	CONENV
RU107	e4L	T9	Rostral	Left	0.138398	0.0774023	6.12593	11.6306	6.50471	0.900238	CON	T9	CONENV
RU107	e3R	T9	Rostral	Right	-4.28097	-0.186085	28.9586	30.2746	1.31597	-5.63364	CON	T9	CONENV
RU107	e3L	T9	Rostral	Left	-0.0097992	-0.00623646	5.54319	12.4959	7.95269	-0.07793	CON	T9	CONENV
RU107	e2L	T9	Caudal	Left	-0.454896	0.0910096	16.2181	12.681	-2.53705	1.15409	CON	T9	CONENV
RU107	e2R	T9	Caudal	Right	14.466	-0.0891037	48.6785	48.3805	-0.298	-4.31088	CON	T9	CONENV
RU107	e1L	T9	Caudal	Left	-0.0604008	-0.0305466	5.55414	9.2139	4.65975	-0.281453	CON	T9	CONENV
RU107	e1R	T9	Caudal	Right	0.112958	0.0311451	6.75198	9.32236	2.57038	0.290346	CON	T9	CONENV
W47	e1L	B1	Caudal	Left	-0.0212758	0.0715199	78.8922	17.8588	-60.0334	1.27726	HET	B	HETENV
W47	e2L	B1	Caudal	Left	2.48181	-0.146818	343.303	323.184	-19.1187	-47.4491	HET	B	HETENV
W47	e3L	B1	Rostral	Left	0.288013	0.0828776	14.2048	18.5397	5.33493	1.53653	HET	B	HETENV
W47	e4L	B1	Rostral	Left	0.0720014	-0.034642	331.421	223.087	-107.334	-7.72818	HET	B	HETENV
W47	e4R	B1	Rostral	Right	0.128097	0.0186978	15.6924	18.3744	2.68202	0.34356	HET	B	HETENV
W47	e3R	B1	Rostral	Right	0.275831	0.0462427	14.9341	17.9421	3.00796	0.82969	HET	B	HETENV
W47	e2R	B1	Caudal	Right	-0.058694	-0.00898052	11.8806	14.0268	2.14618	-0.125968	HET	B	HETENV
W47	e1R	B1	Caudal	Right	0.355339	0.0174099	13.448	14.1408	0.692832	0.24619	HET	B	HETENV
W47	e1L	B2	Caudal	Left	-0.299962	-0.103	8.9615	12.1249	4.1634	-1.24886	HET	B	HETENV
W47	e2L	B2	Caudal	Left	0.747633	-0.131789	101.413	85.3651	-15.0477	-11.2502	HET	B	HETENV
W47	e3L	B2	Rostral	Left	-1.98488	-0.0788062	25.7895	25.8145	1.02492	-2.03434	HET	B	HETENV
W47	e4L	B2	Rostral	Left	-0.00604415	-0.00267802	7.94381	12.4682	5.52435	-0.03339	HET	B	HETENV
W47	e4R	B2	Rostral	Right	-0.426209	0.175401	40.5665	28.7392	-11.8273	5.04088	HET	B	HETENV
W47	e3R	B2	Rostral	Right	-0.134579	-0.0013926	9.54759	9.64742	0.09983	-0.013435	HET	B	HETENV
W47	e2R	B2	Caudal	Right	-0.567384	-0.127356	7.32851	9.44958	2.12107	-1.20346	HET	B	HETENV
W47	e1R	B2	Caudal	Right	-0.222951	-0.0295884	7.47626	8.62028	1.14402	-0.25506	HET	B	HETENV
W47	e1L	B3	Caudal	Left	-0.0977462	-0.0447482	7.43358	11.8657	5.43211	-0.530968	HET	B	HETENV
W47	e2L	B3	Caudal	Left	-0.917297	-0.106358	49.4387	54.7916	6.35294	-5.82753	HET	B	HETENV
W47	e3L	B3	Rostral	Left	-0.148764	-0.0803732	6.04369	10.971	5.92735	-0.881778	HET	B	HETENV
W47	e4L	B3	Rostral	Left	-0.190219	-0.101158	5.95067	10.5737	5.62306	-1.06961	HET	B	HETENV
W47	e4R	B3	Rostral	Right	0.116442	-0.0850002	78.2712	45.2441	-33.0271	-3.84576	HET	B	HETENV
W47	e3R	B3	Rostral	Right	-0.214329	-0.0998759	5.98483	11.2074	5.22258	-1.11935	HET	B	HETENV
W47	e2R	B3	Caudal	Right	-0.224696	-0.0902838	5.01808	8.38867	3.3706	-0.757361	HET	B	HETENV
W47	e1R	B3	Caudal	Right	-0.196674	-0.0940916	5.17551	9.92265	4.74713	-0.933638	HET	B	HETENV
W47	e1L	B4	Caudal	Left	0.0499563	0.0257905	8.38421	15.2649	7.88069	0.39369	HET	B	HETENV
W47	e2L	B4	Caudal	Left	0.125472	-0.207142	82.4936	30.7418	-50.7518	-6.36791	HET	B	HETENV
W47	e3L	B4	Rostral	Left	0.091986	0.0435455	9.49153	16.125	7.63345	0.70217	HET	B	HETENV
W47	e4L	B4	Rostral	Left	4.01234	0.156466	39.803	40.3775	1.57457	6.31771	HET	B	HETENV
W47	e4R	B4	Rostral	Right	0.172245	0.0641868	7.58322	12.0877	4.50446	0.77587	HET	B	HETENV
W47	e3R	B4	Rostral	Right	0.0378307	0.0157525	9.72963	16.6716	6.94199	0.26262	HET	B	HETENV
W47	e2R	B4	Caudal	Right	-0.0960631	0.0459107	17.43	11.7936	-5.63642	0.541452	HET	B	HETENV
W47	e1R	B4	Caudal	Right	0.0240355	0.0108221	9.14921	16.6427	7.49351	0.18011	HET	B	HETENV
W47	e1L	T1	Caudal	Left	0.00274291	0.00122644	7.69431	12.1083	5.41395	0.01485	HET	T1	HETENV
W47	e2L	T1	Caudal	Left	-1.18187	-0.116464	23.5726	25.0401	2.46752	-2.91628	HET	T1	HETENV
W47	e3L	T1	Rostral	Left	-1.35855	-0.275213	16.6951	19.6824	3.98722	-5.41685	HET	T1	HETENV
W47	e4L	T1	Rostral	Left	-0.0767622	-0.039191	5.46137	9.11508	4.65371	-0.357229	HET	T1	HETENV
W47	e4R	T1	Rostral	Right	-0.0122491	-0.0060357	4.51811	8.90701	4.38889	-0.05376	HET	T1	HETENV
W47	e3R	T1	Rostral	Right	0.0770229	0.0309927	8.03601	13.4468	5.41075	0.416752	HET	T1	HETENV
W47	e2R	T1	Caudal	Right	-0.00796816	-0.00342713	4.95976	8.70291	3.74315	-0.029826	HET	T1	HETENV
W47	e1R	T1	Caudal	Right	-0.180599	-0.0291734	12.2168	14.5704	2.35367	-0.42507	HET	T1	HETENV
W47	e1L	T2	Caudal	Left	0.108124	0.0394806	9.26929	13.0254	4.75611	0.51425	HET	T2	HETENV
W47	e2L	T2	Caudal	Left	0.272842	-0.176181	19.445	11.2078	-7.23718	-1.97461	HET	T2	HETENV
W47	e3L	T2	Rostral	Left	1.89925	0.152749	36.8117	38.9438	3.13209	5.94862	HET	T2	HETENV
W47	e4L	T2	Rostral	Left	0.34967	0.11043	9.63332	12.6183	3.98501	1.39344	HET	T2	HETENV
W47	e4R	T2	Rostral	Right	0.485594	0.319687	9.85043	28.8313	18.9809	9.217	HET	T2	HETENV
W47	e3R	T2	Rostral	Right	-0.0221743	-0.0124014	6.03415	13.6912	7.65705	-0.16979	HET	T2	HETENV
W47	e2R	T2	Caudal	Right	0.0437183	0.0128817	7.50211	10.636	3.13393	0.13701	HET	T2	HETENV
W47	e1R	T2	Caudal	Right	0.0271	0.0134899	7.87247	15.6754	7.80295	0.21146	HET	T2	HETENV
W47	e1L	T3	Caudal	Left	-0.0326478	-0.0146205	7.47931	11.7342	5.25487	-0.17156	HET	T3	HETENV
W47	e2L	T3	Caudal	Left	-1.57821	-0.0684263	12.3841	11.9001	0.515952	-0.81428	HET	T3	HETENV
W47	e3L	T3	Rostral	Left	0.192809	0.0442788	12.7994	15.317	3.51757	0.67822	HET	T3	HETENV
W47	e4L	T3	Rostral	Left	-0.0970033	-0.0564742	4.84676	9.20694	5.36018	-0.519955	HET	T3	HETENV
W47	e4R	T3	Rostral	Right	-0.0849207	-0.0447598	4.26726	9.02316	4.75591	-0.403875	HET	T3	HETENV
W47	e3R	T3	Rostral	Right	0.0493953	0.0230863	7.08925	13.3101	6.22083	0.30728	HET	T3	HETENV
W47	e2R	T3	Caudal	Right	-0.20549	-0.027343	12.9663	14.9564	1.99014	-0.408954	HET	T3	HETENV
W47	e1R	T3	Caudal	Right	0.117794	0.057249	7.77865	15.1339	7.35523	0.8664	HET	T3	HETENV
W47	e1L	T4	Caudal	Left	0.0975452	0.0384869	6.86069	9.67997	3.81928	0.372552	HET	T4	HETENV
W47	e2L	T4	Caudal	Left	5.77431	-0.124268	11.8357	10.6074	-0.22828	-1.31816	HET	T4	HETENV
W47	e3L	T4	Rostral	Left	0.022457	0.00289258	25.7633	28.4245	3.66122	0.08222	HET	T4	HETENV
W47	e4L	T4	Rostral	Left	-0.0477492	-0.0231202	4.75698	7.2838	3.52682	-0.168403	HET	T4	HETENV
W47	e4R	T4	Rostral	Right	0.0981033	0.0452777	4.50586	8.3679	3.86204	0.378879	HET	T4	HETENV
W47	e3R	T4	Rostral	Right	0.136173	0.0343227	8.64092	11.5528	2.91191	0.396524	HET	T4	HETENV
W47	e2R	T4	Caudal	Right	-4.70201	-0.17999	18.8196	19.5686	0.749076	-3.52217	HET	T4	HETENV
W47	e1R	T4	Caudal	Right	0.0566659	0.0302265	6.01719	12.8963	6.87909	0.38981	HET	T4	HETENV
W47	e1L	T5	Caudal	Left	-1.18067	0.00320522	10.163	9.13822	-0.024808	0.02929	HET	T5	HETENV
W47	e2L	T5	Caudal	Left	7.43354	-0.203291	7.95783	6.77261	-0.185216	-1.37681	HET	T5	HETENV
W47	e3L	T5	Rostral	Left	0.211587	0.0757559	5.88275	7.60596	2.72321	0.576196	HET	T5	HETENV
W47	e4L	T5	Rostral	Left	-0.115129	-0.0530387	4.67034	6.80559	3.13526	-0.36096	HET	T5	HETENV
W47	e4R	T5	Rostral	Right	-0.0983106	-0.0300543	4.48215	6.45571	1.97356	-0.194022	HET	T5	HETENV
W47	e3R	T5	Rostral	Right	-0.120329	-0.0263269	6.25678	8.00911	1.75233	-0.210855	HET	T5	HETENV
W47	e2R	T5	Caudal	Right	-0.253255	-0.0703225	6.58207	9.11233	2.53026	-0.640802	HET	T5	HETENV
W47	e1R	T5	Caudal	Right	0.14663	0.0382148	5.34829	7.23349	1.8852	0.276426	HET	T5	HETENV
W47	e1L	T6	Caudal	Left	0.106092	0.0187654	2.13919	1.38398	0.244796	0.025971	HET	T6	HETENV
W47	e2L	T6	Caudal	Left	-0.177372	-0.0178996	1.70756	0.786977	0.0794186	-0.0140866	HET	T6	HETENV
W47	e3L	T6	Rostral	Left	0.0207769	0.00797918	1.74679	1.21241	0.465613	0.009674	HET	T6	HETENV
W47	e4L	T6	Rostral	Left	0.00410752	0.00113337	1.65759	0.908177	0.250589	0.0010293	HET	T6	HETENV
W47	e4R	T6	Rostral	Right	0.145037	0.0414805	0.775755	1.08649	0.310735	0.0450682	HET	T6	HETENV
W47	e3R	T6	Rostral	Right	-1.08921	-0.252165	1.3216	1.71975	0.398142	-0.43366	HET	T6	HETENV
W47	e2R	T6	Caudal	Right	-0.23796	-0.0897569	1.97619	3.17305	1.19685	-0.284803	HET	T6	HETENV
W47	e1R	T6	Caudal	Right	0.0947357	0.0225177	0.807036	1.05867	0.251635	0.0238388	HET	T6	HETENV
W47	e1L	T7	Caudal	Left	-1.8188	-0.204393	3.11387	2.3815	0.267629	-0.486763	HET	T7	HETENV
W47	e2L	T7	Caudal	Left	0.124473	0.0706393	1.4693	1.08511	0.615809	0.0766515	HET	T7	HETENV
W47	e3L	T7	Rostral	Left	-0.124981	-0.0495422	1.59013	0.977679	0.387551	-0.0484364	HET	T7	HETENV
W47	e4L	T7	Rostral	Left	4.96986	0.144162	1.85935	0.885026	0.0256722	0.127587	HET	T7	HETENV
W47	e4R	T7	Rostral	Right	-0.085418	-0.0264816	1.54287	2.23612	0.69325	-0.059216	HET	T7	HETENV
W47	e3R	T7	Rostral	Right	-0.576282	-0.136435	1.12557	1.47471	0.349139	-0.201203	HET	T7	HETENV
W47	e2R	T7	Caudal	Right	1.76623	-0.0202771	1.20395	1.19029	-0.013665	-0.0241356	HET	T7	HETENV
W47	e1R	T7	Caudal	Right	-0.13188	-0.0402829	0.760524	1.09499	0.334467	-0.0441094	HET	T7	HETENV
W47	e1L	T8	Caudal	Left	0.0136377	-0.003695	4.87886	3.05196	-0.826898	-0.011277	HET	T8	HETENV
W47	e2L	T8	Caudal	Left	0.0440147	0.0102542	1.67643	0.881889	0.205456	0.0090431	HET	T8	HETENV
W47	e3L	T8	Rostral	Left	-0.156654	-0.0525274	1.55282	0.831696	0.278875	-0.0436868	HET	T8	HETENV
W47	e4L	T8	Rostral	Left	-0.187316	0.0790961	2.19398	0.839497	-0.354485	0.0664009	HET	T8	HETENV
W47	e4R	T8	Rostral	Right	-0.0628787	-0.00656753	1.1547	1.28937	0.134672	-0.008468	HET	T8	HETENV
W47	e3R	T8	Rostral	Right	-0.0650738	-0.0226699	0.654178	1.00391	0.349735	-0.0227586	HET	T8	HETENV
W47	e2R	T8	Caudal	Right	0.0355821	0.0115959	0.724104	1.07416	0.35006	0.0124559	HET	T8	HETENV
W47	e1R	T8	Caudal	Right	-0.172187	-0.0354776	0.757197	0.953697	0.196501	-0.0338349	HET	T8	HETENV
